# Supplementary material for: (Z)-4-[2-(2,4-Dimethyl­phen­yl)hydrazinyl­idene]-3-methyl­pyrazol-5(1H)-one
Source: Acta Crystallogr Sect E Struct Rep Online. 2013 Mar 13;69(Pt 4):o532. doi: 10.1107/S1600536813006661 (PMC3629586; doi:10.1107/S1600536813006661)
Supplement: Supplementary file 1 [file e-69-0o532-sup1.cif]

##############################################################################
#                                                                            #
# This CIF contains the data in a paper accepted for publication in          #
# Acta Crystallographica Section E. It conforms to the requirements of       #
# Notes for Authors for Acta Crystallographica Section E, and has been       #
# peer reviewed under the auspices of the IUCr Commission on Journals.       #
#                                                                            #
# Full details of the Crystallographic Information File format               #
# are given in the paper "The Crystallographic Information File (CIF):       #
# a New Standard Archive File for Crystallography" by S. R. Hall, F. H.      #
# Allen and I. D. Brown [Acta Cryst. (1991), A47, 655-685].                  #
#                                                                            #
# The current version of the core CIF dictionary is obtainable from          #
# ftp://ftp.iucr.org/pub/cif_core.dic.                                       #
#                                                                            #
# Software is freely available for graphical display of the structure(s)     #
# in this CIF. For information consult the CIF software page                 #
# http://www.iucr.org/resources/cif/software.                                #
#                                                                            #
# This file may be used for bona fide research purposes within the           #
# scientific community so long as proper attribution is given to the journal # 
# article from which it was obtained.                                        #
#                                                                            #
##############################################################################
data_global
_audit_creation_method     SHELXL-97
_journal_date_recd_electronic     2013-03-04
_journal_date_accepted     2013-03-08
_journal_name_full     'Acta Crystallographica, Section E'
_journal_year     2013
_journal_volume     69
_journal_issue      4
_journal_page_first     o532
_journal_page_last     o532
_journal_paper_category     QO
_journal_paper_doi     10.1107/S1600536813006661
_journal_coeditor_code     IS5254
_publ_contact_author_name     'Jasinski, Jerry P.'
_publ_contact_author_address
;
Department of Chemistry
Keene State College
229 Main Street
Keene
NH 03435
USA
;
_publ_contact_author_email     jjasinski@keene.edu
_publ_contact_author_fax     ?
_publ_contact_author_phone     '603 358-2563'
_publ_section_title
;\
(<i>Z</i>)-4-[2-(2,4-Dimethylphenyl)hydrazinylidene]-3-methylpyrazol-\
5(1<i>H</i>)-one
;
loop_
    _publ_author_name
    _publ_author_address
    'Sarojini, B. K.'
;
Department of Chemistry
P. A. College of Engineering
Mangalore 574 153
India
;
    'Mohan, B. J.'
;
Department of Chemistry
P. A. College of Engineering
Mangalore 574 153
India
;
    'Narayana, B.'
;
Department of Studies in Chemistry
Mangalore University
Mangalagangotri 574 199
India
;
    'Yathirajan, H. S.'
;
Department of Studies in Chemistry
University of Mysore
Manasagangotri
Mysore 570 006
India
;
    'Jasinski, Jerry P.'
;
Department of Chemistry
Keene State College
229 Main Street
Keene
NH 03435-2001
USA
;
    'Butcher, Ray J.'
;
Department of Chemistry
Howard University
525 College Street NW
Washington
DC 20059
USA
;
data_I
_chemical_name_systematic
;\
(<i>Z</i>)-4-[2-(2,4-Dimethylphenyl)hydrazinylidene]-\
3-methylpyrazol-5(1<i>H</i>)-one
;
_chemical_name_common     ?
_chemical_formula_moiety     'C12 H14 N4 O'
_chemical_formula_sum     'C12 H14 N4 O'
_chemical_formula_iupac     'C12 H14 N4 O'
_chemical_formula_weight     230.27
_chemical_melting_point     ?
_symmetry_cell_setting     monoclinic
_symmetry_space_group_name_H-M     'P 21/c'
_symmetry_space_group_name_Hall     '-P 2ybc'
loop_
    _symmetry_equiv_pos_as_xyz
    'x, y, z'
    '-x, y+1/2, -z+1/2'
    '-x, -y, -z'
    'x, -y-1/2, z-1/2'
_cell_length_a     5.2926(2)
_cell_length_b     22.1675(6)
_cell_length_c     10.0529(3)
_cell_angle_alpha     90.00
_cell_angle_beta     101.770(3)
_cell_angle_gamma     90.00
_cell_volume     1154.64(6)
_cell_formula_units_Z     4
_cell_measurement_reflns_used     2088
_cell_measurement_theta_min     3.9851
_cell_measurement_theta_max     75.3413
_cell_measurement_temperature     123(2)
_exptl_crystal_description     'long plate'
_exptl_crystal_colour     colourless
_exptl_crystal_size_max     0.51
_exptl_crystal_size_mid     0.24
_exptl_crystal_size_min     0.08
_exptl_crystal_density_diffrn     1.325
_exptl_crystal_density_meas     ?
_exptl_crystal_density_method     'not measured'
_exptl_crystal_F_000     488
_exptl_absorpt_coefficient_mu     0.722
_exptl_absorpt_correction_type     multi-scan
_exptl_absorpt_process_details     '(<i>CrysAlis PRO</i>; Agilent, 2012)'
_exptl_absorpt_correction_T_min     0.538
_exptl_absorpt_correction_T_max     0.944
_exptl_special_details     ?
_diffrn_ambient_temperature     123(2)
_diffrn_radiation_type     CuK\a
_diffrn_radiation_wavelength     1.54178
_diffrn_radiation_source     'Enhance (Cu) X-ray Source'
_diffrn_radiation_monochromator     graphite
_diffrn_measurement_device_type     'Agilent Xcalibur (Ruby, Gemini)'
_diffrn_measurement_method     \w
_diffrn_detector_area_resol_mean     10.5081
_diffrn_reflns_number     4152
_diffrn_reflns_av_R_equivalents     0.0237
_diffrn_reflns_av_sigmaI/netI     0.0318
_diffrn_reflns_theta_min     3.99
_diffrn_reflns_theta_max     75.51
_diffrn_reflns_theta_full     67.50
_diffrn_measured_fraction_theta_max     0.971
_diffrn_measured_fraction_theta_full     0.998
_diffrn_reflns_limit_h_min     -5
_diffrn_reflns_limit_h_max     6
_diffrn_reflns_limit_k_min     -27
_diffrn_reflns_limit_k_max     26
_diffrn_reflns_limit_l_min     -11
_diffrn_reflns_limit_l_max     12
_diffrn_standards_number     ?
_diffrn_standards_interval_count     ?
_diffrn_standards_interval_time     ?
_diffrn_standards_decay_%     ?
_refine_special_details
;
Refinement of <i>F</i>^2^ against ALL reflections. The weighted <i>R</i>-factor
<i>wR</i> and goodness of fit <i>S</i> are based on <i>F</i>^2^, conventional
<i>R</i>-factors <i>R</i> are based on <i>F</i>, with <i>F</i> set to zero for
negative <i>F</i>^2^. The threshold expression of <i>F</i>^2^ >
\s(<i>F</i>^2^) is used only for calculating <i>R</i>-factors(gt) <i>etc</i>.
and is not relevant to the choice of reflections for refinement.
<i>R</i>-factors based on <i>F</i>^2^ are statistically about twice as large
as those based on <i>F</i>, and <i>R</i>-factors based on ALL data will be
even larger.
;
_reflns_number_total     2328
_reflns_number_gt     2061
_reflns_threshold_expression     I>2\s(I)
_refine_ls_structure_factor_coef     Fsqd
_refine_ls_matrix_type     full
_refine_ls_R_factor_all     0.0489
_refine_ls_R_factor_gt     0.0433
_refine_ls_wR_factor_gt     0.1174
_refine_ls_wR_factor_ref     0.1240
_refine_ls_goodness_of_fit_ref     1.049
_refine_ls_restrained_S_all     1.049
_refine_ls_number_reflns     2328
_refine_ls_number_parameters     157
_refine_ls_number_restraints     0
_refine_ls_hydrogen_treatment     constr
_refine_ls_weighting_scheme     calc
_refine_ls_weighting_details
       'calc w = 1/[\s^2^(Fo^2^)+(0.0699P)^2^+0.3531P] where P=(Fo^2^+2Fc^2^)/3'
_atom_sites_solution_hydrogens     geom
_atom_sites_solution_primary     direct
_atom_sites_solution_secondary     difmap
_refine_ls_shift/su_max     0.000
_refine_ls_shift/su_mean     0.000
_refine_diff_density_max     0.342
_refine_diff_density_min     -0.266
_refine_ls_extinction_method     none
_refine_ls_extinction_coef     ?
loop_
    _atom_type_symbol
    _atom_type_description
    _atom_type_scat_dispersion_real
    _atom_type_scat_dispersion_imag
    _atom_type_scat_source
    'C' 'C' 0.0181 0.0091
                         'International Tables Vol C Tables 4.2.6.8 and 6.1.1.4'
    'H' 'H' 0.0000 0.0000
                         'International Tables Vol C Tables 4.2.6.8 and 6.1.1.4'
    'N' 'N' 0.0311 0.0180
                         'International Tables Vol C Tables 4.2.6.8 and 6.1.1.4'
    'O' 'O' 0.0492 0.0322
                         'International Tables Vol C Tables 4.2.6.8 and 6.1.1.4'
_computing_data_collection     'CrysAlis PRO (Agilent, 2012)'
_computing_cell_refinement     'CrysAlis PRO (Agilent, 2012)'
_computing_data_reduction     'CrysAlis RED (Agilent,  2012)'
_computing_structure_solution     'SHELXS97 (Sheldrick, 2008)'
_computing_structure_refinement     'SHELXL97 (Sheldrick, 2008)'
_computing_molecular_graphics     'SHELXTL (Sheldrick, 2008)'
_computing_publication_material     'SHELXTL (Sheldrick, 2008)'
loop_
    _atom_site_type_symbol
    _atom_site_label
    _atom_site_fract_x
    _atom_site_fract_y
    _atom_site_fract_z
    _atom_site_U_iso_or_equiv
    _atom_site_adp_type
    _atom_site_calc_flag
    _atom_site_refinement_flags
    _atom_site_occupancy
    _atom_site_symmetry_multiplicity
    _atom_site_disorder_assembly
    _atom_site_disorder_group
    O O1 0.18460(18) 0.45530(5) 0.89208(10) 0.0213(2) Uani d . 1 1 . .
    N N1 0.2909(2) 0.61180(5) 0.90296(12) 0.0212(3) Uani d . 1 1 . .
    N N2 0.1729(2) 0.55870(5) 0.93665(12) 0.0206(3) Uani d . 1 1 . .
    H H2A 0.0590 0.5581 0.9893 0.025 Uiso calc R 1 1 . .
    N N3 0.5733(2) 0.50000(5) 0.73044(12) 0.0190(3) Uani d . 1 1 . .
    N N4 0.5362(2) 0.44146(5) 0.73009(12) 0.0196(3) Uani d . 1 1 . .
    H H4D 0.4265 0.4266 0.7766 0.024 Uiso calc R 1 1 . .
    C C1 0.2517(3) 0.50879(6) 0.88022(14) 0.0183(3) Uani d . 1 1 . .
    C C2 0.4380(3) 0.53140(6) 0.80200(14) 0.0186(3) Uani d . 1 1 . .
    C C3 0.4473(3) 0.59579(6) 0.82398(14) 0.0196(3) Uani d . 1 1 . .
    C C4 0.6109(3) 0.63998(6) 0.76933(16) 0.0242(3) Uani d . 1 1 . .
    H H4A 0.6007 0.6793 0.8126 0.036 Uiso calc R 1 1 . .
    H H4B 0.5497 0.6438 0.6709 0.036 Uiso calc R 1 1 . .
    H H4C 0.7903 0.6260 0.7885 0.036 Uiso calc R 1 1 . .
    C C5 0.6657(3) 0.40171(6) 0.65796(14) 0.0187(3) Uani d . 1 1 . .
    C C6 0.6331(3) 0.33981(6) 0.67717(14) 0.0190(3) Uani d . 1 1 . .
    C C7 0.7561(3) 0.29989(6) 0.60384(14) 0.0202(3) Uani d . 1 1 . .
    H H7A 0.7338 0.2578 0.6145 0.024 Uiso calc R 1 1 . .
    C C8 0.9106(3) 0.31954(7) 0.51552(14) 0.0208(3) Uani d . 1 1 . .
    C C9 0.9423(3) 0.38169(7) 0.50101(15) 0.0226(3) Uani d . 1 1 . .
    H H9A 1.0493 0.3960 0.4425 0.027 Uiso calc R 1 1 . .
    C C10 0.8203(3) 0.42275(6) 0.57057(14) 0.0216(3) Uani d . 1 1 . .
    H H10A 0.8416 0.4648 0.5590 0.026 Uiso calc R 1 1 . .
    C C11 0.4740(3) 0.31736(6) 0.77591(15) 0.0229(3) Uani d . 1 1 . .
    H H11A 0.2952 0.3310 0.7465 0.034 Uiso calc R 1 1 . .
    H H11B 0.5452 0.3333 0.8667 0.034 Uiso calc R 1 1 . .
    H H11C 0.4783 0.2732 0.7785 0.034 Uiso calc R 1 1 . .
    C C12 1.0424(3) 0.27468(7) 0.43960(16) 0.0259(3) Uani d . 1 1 . .
    H H12A 0.9883 0.2337 0.4578 0.039 Uiso calc R 1 1 . .
    H H12B 1.2299 0.2783 0.4698 0.039 Uiso calc R 1 1 . .
    H H12C 0.9946 0.2829 0.3419 0.039 Uiso calc R 1 1 . .
loop_
    _atom_site_aniso_label
    _atom_site_aniso_U_11
    _atom_site_aniso_U_22
    _atom_site_aniso_U_33
    _atom_site_aniso_U_12
    _atom_site_aniso_U_13
    _atom_site_aniso_U_23
    O1 0.0210(5) 0.0191(5) 0.0251(5) -0.0010(4) 0.0078(4) -0.0011(4)
    N1 0.0195(6) 0.0181(6) 0.0257(6) 0.0016(4) 0.0038(5) 0.0009(5)
    N2 0.0192(6) 0.0197(6) 0.0246(6) 0.0005(4) 0.0081(5) -0.0002(4)
    N3 0.0184(5) 0.0176(6) 0.0204(6) 0.0011(4) 0.0024(4) 0.0006(4)
    N4 0.0190(5) 0.0182(6) 0.0226(6) -0.0010(4) 0.0068(4) -0.0005(4)
    C1 0.0155(6) 0.0201(7) 0.0188(6) 0.0016(5) 0.0021(5) 0.0004(5)
    C2 0.0168(6) 0.0190(6) 0.0193(6) 0.0003(5) 0.0023(5) 0.0022(5)
    C3 0.0176(6) 0.0185(6) 0.0214(6) 0.0034(5) 0.0012(5) 0.0014(5)
    C4 0.0228(7) 0.0182(6) 0.0320(8) 0.0026(5) 0.0066(6) 0.0036(6)
    C5 0.0163(6) 0.0203(7) 0.0190(6) 0.0006(5) 0.0023(5) -0.0024(5)
    C6 0.0161(6) 0.0209(7) 0.0190(6) -0.0023(5) 0.0015(5) -0.0010(5)
    C7 0.0184(6) 0.0183(7) 0.0224(7) -0.0018(5) 0.0005(5) -0.0023(5)
    C8 0.0156(6) 0.0242(7) 0.0213(6) 0.0004(5) 0.0010(5) -0.0043(5)
    C9 0.0199(6) 0.0269(7) 0.0223(7) -0.0018(6) 0.0073(5) -0.0003(6)
    C10 0.0228(7) 0.0187(6) 0.0233(7) -0.0010(5) 0.0049(5) 0.0002(5)
    C11 0.0257(7) 0.0190(6) 0.0255(7) -0.0037(5) 0.0085(6) -0.0016(5)
    C12 0.0223(7) 0.0256(7) 0.0309(7) -0.0011(6) 0.0079(6) -0.0080(6)
_geom_special_details
;
 All esds (except the esd in the dihedral angle between two l.s. planes)
 are estimated using the full covariance matrix.  The cell esds are taken
 into account individually in the estimation of esds in distances, angles
 and torsion angles; correlations between esds in cell parameters are only
 used when they are defined by crystal symmetry.  An approximate (isotropic)
 treatment of cell esds is used for estimating esds involving l.s. planes.
;
loop_
    _geom_bond_atom_site_label_1
    _geom_bond_atom_site_label_2
    _geom_bond_site_symmetry_2
    _geom_bond_distance
    _geom_bond_publ_flag
    O1 C1 . 1.2504(17) ?
    N1 C3 . 1.3075(19) ?
    N1 N2 . 1.4059(16) ?
    N2 C1 . 1.3475(18) ?
    N2 H2A . 0.8800 ?
    N3 N4 . 1.3125(16) ?
    N3 C2 . 1.3135(18) ?
    N4 C5 . 1.4052(18) ?
    N4 H4D . 0.8800 ?
    C1 C2 . 1.4692(18) ?
    C2 C3 . 1.4437(19) ?
    C3 C4 . 1.4850(19) ?
    C4 H4A . 0.9800 ?
    C4 H4B . 0.9800 ?
    C4 H4C . 0.9800 ?
    C5 C10 . 1.397(2) ?
    C5 C6 . 1.4013(19) ?
    C6 C7 . 1.395(2) ?
    C6 C11 . 1.5112(18) ?
    C7 C8 . 1.394(2) ?
    C7 H7A . 0.9500 ?
    C8 C9 . 1.399(2) ?
    C8 C12 . 1.5084(19) ?
    C9 C10 . 1.385(2) ?
    C9 H9A . 0.9500 ?
    C10 H10A . 0.9500 ?
    C11 H11A . 0.9800 ?
    C11 H11B . 0.9800 ?
    C11 H11C . 0.9800 ?
    C12 H12A . 0.9800 ?
    C12 H12B . 0.9800 ?
    C12 H12C . 0.9800 ?
loop_
    _geom_angle_atom_site_label_1
    _geom_angle_atom_site_label_2
    _geom_angle_atom_site_label_3
    _geom_angle_site_symmetry_1
    _geom_angle_site_symmetry_3
    _geom_angle
    _geom_angle_publ_flag
    C3 N1 N2 . . 106.63(11) ?
    C1 N2 N1 . . 113.29(12) ?
    C1 N2 H2A . . 123.4 ?
    N1 N2 H2A . . 123.4 ?
    N4 N3 C2 . . 115.29(12) ?
    N3 N4 C5 . . 122.19(12) ?
    N3 N4 H4D . . 118.9 ?
    C5 N4 H4D . . 118.9 ?
    O1 C1 N2 . . 128.34(13) ?
    O1 C1 C2 . . 127.52(12) ?
    N2 C1 C2 . . 104.13(12) ?
    N3 C2 C3 . . 127.04(13) ?
    N3 C2 C1 . . 127.81(12) ?
    C3 C2 C1 . . 105.13(12) ?
    N1 C3 C2 . . 110.81(12) ?
    N1 C3 C4 . . 122.32(13) ?
    C2 C3 C4 . . 126.86(13) ?
    C3 C4 H4A . . 109.5 ?
    C3 C4 H4B . . 109.5 ?
    H4A C4 H4B . . 109.5 ?
    C3 C4 H4C . . 109.5 ?
    H4A C4 H4C . . 109.5 ?
    H4B C4 H4C . . 109.5 ?
    C10 C5 C6 . . 121.18(13) ?
    C10 C5 N4 . . 121.68(13) ?
    C6 C5 N4 . . 117.14(12) ?
    C7 C6 C5 . . 117.68(13) ?
    C7 C6 C11 . . 121.39(13) ?
    C5 C6 C11 . . 120.92(12) ?
    C8 C7 C6 . . 122.40(13) ?
    C8 C7 H7A . . 118.8 ?
    C6 C7 H7A . . 118.8 ?
    C7 C8 C9 . . 118.22(13) ?
    C7 C8 C12 . . 120.53(13) ?
    C9 C8 C12 . . 121.24(13) ?
    C10 C9 C8 . . 121.07(13) ?
    C10 C9 H9A . . 119.5 ?
    C8 C9 H9A . . 119.5 ?
    C9 C10 C5 . . 119.43(13) ?
    C9 C10 H10A . . 120.3 ?
    C5 C10 H10A . . 120.3 ?
    C6 C11 H11A . . 109.5 ?
    C6 C11 H11B . . 109.5 ?
    H11A C11 H11B . . 109.5 ?
    C6 C11 H11C . . 109.5 ?
    H11A C11 H11C . . 109.5 ?
    H11B C11 H11C . . 109.5 ?
    C8 C12 H12A . . 109.5 ?
    C8 C12 H12B . . 109.5 ?
    H12A C12 H12B . . 109.5 ?
    C8 C12 H12C . . 109.5 ?
    H12A C12 H12C . . 109.5 ?
    H12B C12 H12C . . 109.5 ?
loop_
    _geom_torsion_atom_site_label_1
    _geom_torsion_atom_site_label_2
    _geom_torsion_atom_site_label_3
    _geom_torsion_atom_site_label_4
    _geom_torsion_site_symmetry_1
    _geom_torsion_site_symmetry_2
    _geom_torsion_site_symmetry_3
    _geom_torsion_site_symmetry_4
    _geom_torsion
    _geom_torsion_publ_flag
    C3 N1 N2 C1 . . . . -0.01(15) ?
    C2 N3 N4 C5 . . . . 179.75(12) ?
    N1 N2 C1 O1 . . . . 179.22(13) ?
    N1 N2 C1 C2 . . . . -0.17(15) ?
    N4 N3 C2 C3 . . . . 177.63(12) ?
    N4 N3 C2 C1 . . . . -0.2(2) ?
    O1 C1 C2 N3 . . . . -0.9(2) ?
    N2 C1 C2 N3 . . . . 178.50(13) ?
    O1 C1 C2 C3 . . . . -179.13(13) ?
    N2 C1 C2 C3 . . . . 0.28(14) ?
    N2 N1 C3 C2 . . . . 0.20(15) ?
    N2 N1 C3 C4 . . . . -178.85(12) ?
    N3 C2 C3 N1 . . . . -178.55(13) ?
    C1 C2 C3 N1 . . . . -0.30(15) ?
    N3 C2 C3 C4 . . . . 0.5(2) ?
    C1 C2 C3 C4 . . . . 178.70(13) ?
    N3 N4 C5 C10 . . . . -7.1(2) ?
    N3 N4 C5 C6 . . . . 172.99(12) ?
    C10 C5 C6 C7 . . . . -1.3(2) ?
    N4 C5 C6 C7 . . . . 178.63(11) ?
    C10 C5 C6 C11 . . . . 177.61(12) ?
    N4 C5 C6 C11 . . . . -2.45(19) ?
    C5 C6 C7 C8 . . . . 1.0(2) ?
    C11 C6 C7 C8 . . . . -177.90(12) ?
    C6 C7 C8 C9 . . . . 0.2(2) ?
    C6 C7 C8 C12 . . . . 179.27(12) ?
    C7 C8 C9 C10 . . . . -1.1(2) ?
    C12 C8 C9 C10 . . . . 179.80(13) ?
    C8 C9 C10 C5 . . . . 0.8(2) ?
    C6 C5 C10 C9 . . . . 0.4(2) ?
    N4 C5 C10 C9 . . . . -179.51(12) ?
loop_
    _geom_hbond_atom_site_label_D
    _geom_hbond_atom_site_label_H
    _geom_hbond_atom_site_label_A
    _geom_hbond_site_symmetry_A
    _geom_hbond_distance_DH
    _geom_hbond_distance_HA
    _geom_hbond_distance_DA
    _geom_hbond_angle_DHA
    N2 H2A O1 3_567 0.88 1.95 2.8233(15) 172
    N4 H4D O1 . 0.88 2.00 2.7286(15) 139
_iucr_refine_instructions_details
;
TITL bny-510
CELL 1.54178   5.2926  22.1675  10.0529  90.0000 101.7700  90.0000
ZERR       4   0.0002   0.0006   0.0003    0.000    0.003    0.000
LATT  1
SYMM -x,1/2+y,1/2-z
SFAC C H N O
UNIT   48   56  16   4
temp -150
l.s. 8
acta 135
conf
bond $h
htab N2 O1_$1
eqiv $1 [ -x, -y+1, -z+2 ]
htab N4 O1
WGHT    0.069900    0.353100
FVAR       7.91147
O1    4    0.184597    0.455299    0.892083    11.00000    0.02098    0.01909 =
         0.02509   -0.00107    0.00778   -0.00100
N1    3    0.290919    0.611803    0.902964    11.00000    0.01954    0.01808 =
         0.02573    0.00091    0.00379    0.00160
N2    3    0.172946    0.558701    0.936647    11.00000    0.01921    0.01971 =
         0.02456   -0.00018    0.00810    0.00048
AFIX  43
H2A   2    0.059041    0.558113    0.989334    11.00000   -1.20000
AFIX   0
N3    3    0.573349    0.500003    0.730441    11.00000    0.01838    0.01763 =
         0.02041    0.00061    0.00245    0.00109
N4    3    0.536189    0.441459    0.730093    11.00000    0.01903    0.01819 =
         0.02264   -0.00048    0.00682   -0.00104
AFIX  43
H4D   2    0.426527    0.426601    0.776581    11.00000   -1.20000
AFIX   0
C1    1    0.251657    0.508792    0.880221    11.00000    0.01547    0.02011 =
         0.01883    0.00043    0.00214    0.00164
C2    1    0.438004    0.531399    0.801997    11.00000    0.01684    0.01896 =
         0.01929    0.00217    0.00234    0.00030
C3    1    0.447305    0.595789    0.823979    11.00000    0.01763    0.01850 =
         0.02139    0.00144    0.00121    0.00340
C4    1    0.610892    0.639981    0.769333    11.00000    0.02279    0.01824 =
         0.03204    0.00361    0.00661    0.00262
AFIX 137
H4A   2    0.600672    0.679283    0.812562    11.00000   -1.50000
H4B   2    0.549657    0.643838    0.670915    11.00000   -1.50000
H4C   2    0.790307    0.625987    0.788457    11.00000   -1.50000
AFIX   0
C5    1    0.665689    0.401713    0.657956    11.00000    0.01629    0.02035 =
         0.01901   -0.00235    0.00226    0.00060
C6    1    0.633122    0.339811    0.677168    11.00000    0.01612    0.02090 =
         0.01905   -0.00104    0.00146   -0.00232
C7    1    0.756146    0.299886    0.603844    11.00000    0.01837    0.01829 =
         0.02237   -0.00229    0.00051   -0.00182
AFIX  43
H7A   2    0.733844    0.257763    0.614511    11.00000   -1.20000
AFIX   0
C8    1    0.910564    0.319543    0.515519    11.00000    0.01558    0.02421 =
         0.02131   -0.00432    0.00102    0.00041
C9    1    0.942315    0.381685    0.501007    11.00000    0.01987    0.02690 =
         0.02230   -0.00029    0.00731   -0.00185
AFIX  43
H9A   2    1.049276    0.395954    0.442487    11.00000   -1.20000
AFIX   0
C10   1    0.820339    0.422745    0.570575    11.00000    0.02279    0.01874 =
         0.02327    0.00016    0.00493   -0.00101
AFIX  43
H10A  2    0.841643    0.464842    0.558978    11.00000   -1.20000
AFIX   0
C11   1    0.473979    0.317359    0.775912    11.00000    0.02568    0.01902 =
         0.02549   -0.00156    0.00846   -0.00366
AFIX 137
H11A  2    0.295214    0.331043    0.746538    11.00000   -1.50000
H11B  2    0.545198    0.333301    0.866747    11.00000   -1.50000
H11C  2    0.478321    0.273172    0.778486    11.00000   -1.50000
AFIX   0
C12   1    1.042367    0.274680    0.439604    11.00000    0.02230    0.02563 =
         0.03086   -0.00796    0.00789   -0.00111
AFIX 137
H12A  2    0.988275    0.233739    0.457791    11.00000   -1.50000
H12B  2    1.229870    0.278271    0.469799    11.00000   -1.50000
H12C  2    0.994587    0.282883    0.341901    11.00000   -1.50000
HKLF 4
REM  bny-510
REM R1 =  0.0433 for   2061 Fo > 4sig(Fo)  and  0.0489 for all   2328 data
REM    157 parameters refined using      0 restraints
END
WGHT      0.0699      0.3542
REM Highest difference peak  0.342,  deepest hole -0.266,  1-sigma level  0.050
Q1    1   0.9788  0.2975  0.4705  11.00000  0.05    0.34
Q2    1   0.3491  0.5162  0.8341  11.00000  0.05    0.33
Q3    1   0.4583  0.5660  0.8020  11.00000  0.05    0.27
Q4    1   0.8871  0.4010  0.5347  11.00000  0.05    0.26
Q5    1   0.5110  0.6170  0.7802  11.00000  0.05    0.26
Q6    1   0.5030  0.5621  0.8315  11.00000  0.05    0.26
Q7    1   0.7549  0.4105  0.6248  11.00000  0.05    0.25
Q8    1   0.6244  0.3696  0.6633  11.00000  0.05    0.24
Q9    1   0.7121  0.3212  0.6372  11.00000  0.05    0.24
Q10   1   0.8829  0.3492  0.4774  11.00000  0.05    0.23
Q11   1   0.2374  0.6402  0.9410  11.00000  0.05    0.22
Q12   1   0.2628  0.5333  0.9324  11.00000  0.05    0.20
Q13   1   0.8758  0.3073  0.5728  11.00000  0.05    0.20
Q14   1   0.5960  0.4220  0.6787  11.00000  0.05    0.19
Q15   1   0.6834  0.5236  0.6922  11.00000  0.05    0.18
Q16   1   0.5518  0.3315  0.7219  11.00000  0.05    0.18
Q17   1   0.2424  0.4270  0.8416  11.00000  0.05    0.16
Q18   1   0.5089  0.5184  0.7786  11.00000  0.05    0.16
Q19   1   0.2445  0.5883  0.9219  11.00000  0.05    0.16
Q20   1   0.3130  0.2871  0.7463  11.00000  0.05    0.15
;
