# Supplementary material for: (Z)-4-[2-(2,4-Dimethyl­phen­yl)hydrazinyl­idene]-3-methyl­pyrazol-5(1H)-one
Source: Acta Crystallogr Sect E Struct Rep Online. 2013 Mar 13;69(Pt 4):o532. doi: 10.1107/S1600536813006661 (PMC3629586; doi:10.1107/S1600536813006661)
Supplement: Supplementary file 2 [file e-69-0o532-Isup2.hkl]

# 
# h,k,l, Fc-squared, Fo-squared, sigma(Fo-squared) and status flag 
# 
data_I
_shelx_title ' bny-510' 
_shelx_refln_list_code          4 
_shelx_F_calc_maximum       89.98 
_exptl_crystal_F_000       488.00 
_reflns_d_resolution_high  0.7962 
 
loop_ 
 _symmetry_equiv_pos_as_xyz 
 'x, y, z' 
 '-x, y+1/2, -z+1/2' 
 '-x, -y, -z' 
 'x, -y-1/2, z-1/2' 
 
_cell_length_a     5.2926 
_cell_length_b    22.1675 
_cell_length_c    10.0529 
_cell_angle_alpha  90.000 
_cell_angle_beta  101.770 
_cell_angle_gamma  90.000 
 
_shelx_F_squared_multiplier     1.000 
 
loop_ 
 _refln_index_h 
 _refln_index_k 
 _refln_index_l 
 _refln_F_squared_calc 
 _refln_F_squared_meas 
 _refln_F_squared_sigma 
 _refln_observed_status 
   1   0   0     3932.15     3610.36     33.15 o 
   2   0   0      154.23      118.45      9.08 o 
   3   0   0      586.50      577.57     25.79 o 
   4   0   0       64.22       69.02      5.19 o 
   5   0   0       91.19       84.44      5.70 o 
   6   0   0       34.69       39.84      3.12 o 
   1   1   0     4118.12     4054.78     73.86 o 
   2   1   0        1.00        0.85      0.96 o 
   3   1   0       16.73        6.21      2.25 o 
   4   1   0       59.57       57.16      2.90 o 
   5   1   0        2.52        3.41      0.91 o 
   6   1   0       20.57       21.45      1.65 o 
   0   2   0     5319.61     4827.92     18.78 o 
   1   2   0     2190.60     2221.77     19.18 o 
   2   2   0      395.40      409.18     11.92 o 
   3   2   0     1535.96     1487.51     28.97 o 
   4   2   0        5.48        7.32      1.15 o 
   5   2   0      172.34      157.81      6.82 o 
   6   2   0        6.16        4.94      0.91 o 
   1   3   0     3641.86     3440.11     31.03 o 
   2   3   0      152.23      165.17      7.21 o 
   3   3   0      522.68      492.69     18.34 o 
   4   3   0        0.07        1.44      0.85 o 
   5   3   0      112.09       99.21      4.28 o 
   6   3   0       72.70       74.63      2.89 o 
   0   4   0      348.25      370.69      7.40 o 
   1   4   0      304.69      288.99      8.85 o 
   2   4   0       10.69        9.73      1.82 o 
   3   4   0      662.31      610.53     16.98 o 
   4   4   0      266.64      256.95      5.98 o 
   5   4   0      110.97      102.20      4.28 o 
   6   4   0       70.57       69.41      2.70 o 
   1   5   0      111.28       81.01      4.66 o 
   2   5   0      502.21      534.74     12.82 o 
   3   5   0       47.98       44.01      4.62 o 
   4   5   0      839.06      852.08     10.79 o 
   5   5   0       26.25       27.33      2.23 o 
   6   5   0      140.70      145.35      3.68 o 
   0   6   0        0.00        4.46      1.16 o 
   1   6   0     1670.04     1586.75     16.42 o 
   2   6   0       85.70       79.99      5.07 o 
   3   6   0       50.92       48.32      4.80 o 
   4   6   0       38.98       38.04      2.30 o 
   5   6   0        1.46        1.69      1.25 o 
   6   6   0      343.28      328.68     14.90 o 
   1   7   0      189.36      184.87      5.92 o 
   2   7   0       69.78       65.89      4.65 o 
   3   7   0      210.41      207.92      9.85 o 
   4   7   0       15.44       18.08      1.59 o 
   5   7   0       25.33       26.32      2.09 o 
   6   7   0       11.35       11.41      1.47 o 
   0   8   0      564.27      582.80     13.22 o 
   1   8   0       64.05       70.36      3.87 o 
   2   8   0        2.09        1.05      1.27 o 
   3   8   0     2208.14     2208.42     51.16 o 
   4   8   0        0.01        0.03      0.54 o 
   5   8   0        0.02       -0.59      0.59 o 
   6   8   0      188.66      182.39      5.15 o 
   1   9   0     1433.92     1318.83     39.43 o 
   2   9   0      171.70      180.97      9.81 o 
   3   9   0        7.00        7.52      2.34 o 
   4   9   0       40.84       45.54      2.87 o 
   5   9   0       53.63       54.09      2.76 o 
   0  10   0      202.45      215.77      9.12 o 
   1  10   0       98.88       81.80      4.70 o 
   2  10   0       19.60       22.85      3.63 o 
   3  10   0      392.98      409.90     14.07 o 
   4  10   0      292.86      322.87     16.60 o 
   5  10   0      226.35      262.66      7.50 o 
   1  11   0      157.55      167.32     11.34 o 
   2  11   0      234.28      252.34     12.50 o 
   3  11   0       81.37       87.09      4.14 o 
   4  11   0      236.74      272.99     22.90 o 
   5  11   0      324.70      369.59     22.51 o 
   0  12   0        9.71        6.41      1.89 o 
   1  12   0      706.05      728.11     29.56 o 
   2  12   0       65.29       63.48      6.52 o 
   3  12   0       24.31       25.58      2.35 o 
   4  12   0       80.02       77.86      5.36 o 
   5  12   0        1.27        2.59      0.92 o 
   1  13   0      459.54      528.10     13.30 o 
   2  13   0      300.67      303.61     14.58 o 
   3  13   0       88.76       86.94      5.28 o 
   4  13   0       78.44       78.92      5.32 o 
   5  13   0        1.93        3.01      1.03 o 
   0  14   0       84.53      103.01      8.20 o 
   1  14   0        2.95        0.04      1.26 o 
   2  14   0        9.56        8.47      2.46 o 
   3  14   0        3.35        2.48      1.17 o 
   4  14   0        1.73        2.51      1.28 o 
   5  14   0      320.31      312.65      7.50 o 
   1  15   0        1.37       -0.22      1.32 o 
   2  15   0       20.84       28.06      2.15 o 
   3  15   0      168.65      171.86      7.89 o 
   4  15   0      401.50      406.65     11.52 o 
   5  15   0       36.07       33.70      2.36 o 
   0  16   0      272.38      272.99     15.08 o 
   1  16   0       14.99       11.30      2.99 o 
   2  16   0        0.39        2.17      0.88 o 
   3  16   0      304.60      293.39     10.29 o 
   4  16   0       82.70       89.06      5.27 o 
   5  16   0       27.65       27.45      1.97 o 
   1  17   0       47.04       50.43      2.22 o 
   2  17   0     1201.63     1129.97     20.80 o 
   3  17   0      213.89      192.16      8.25 o 
   4  17   0       17.06       15.66      2.20 o 
   5  17   0       34.33       29.56      1.39 o 
   0  18   0      778.48      737.75     10.48 o 
   1  18   0       21.54       12.84      1.23 o 
   2  18   0        7.96       14.29      1.41 o 
   3  18   0       16.87       11.45      2.12 o 
   4  18   0       14.05       13.35      1.98 o 
   1  19   0      190.54      167.83      4.59 o 
   2  19   0       94.64       86.10      3.74 o 
   3  19   0        4.04        3.36      0.81 o 
   4  19   0        0.78        0.88      0.85 o 
   0  20   0      220.94      194.60      5.97 o 
   1  20   0      373.64      298.23      6.28 o 
   2  20   0      214.06      214.15      7.96 o 
   3  20   0        4.74        3.70      0.83 o 
   4  20   0        0.67        2.36      0.87 o 
   1  21   0      546.29      500.71     11.08 o 
   2  21   0       55.31       50.79      2.88 o 
   3  21   0       47.68       42.91      3.53 o 
   4  21   0        2.15        0.20      1.03 o 
   0  22   0      208.09      185.58      5.90 o 
   1  22   0       21.56       15.59      1.51 o 
   2  22   0      202.91      167.10      9.22 o 
   3  22   0       68.42       66.43      4.10 o 
   1  23   0       23.29       21.20      1.70 o 
   2  23   0        8.74       10.14      1.34 o 
   3  23   0       36.54       37.77      2.89 o 
   0  24   0       30.02       39.92      4.28 o 
   1  24   0       21.41       20.02      1.59 o 
   2  24   0       82.38       86.62      3.25 o 
   3  24   0        3.08        3.06      0.91 o 
   1  25   0       10.95       14.30      1.46 o 
   2  25   0        1.11        3.78      1.03 o 
   0  26   0       21.53       15.71      2.42 o 
   1  26   0       60.55       74.60      4.06 o 
  -6   1   1       57.60       59.00      2.77 o 
  -5   1   1        3.87        3.73      1.06 o 
  -4   1   1      169.66      164.82      4.97 o 
  -3   1   1       18.47       18.42      3.11 o 
  -2   1   1     4019.02     3962.81     34.10 o 
  -1   1   1      626.33      693.48     13.30 o 
   0   1   1      473.11      426.34      5.58 o 
   1   1   1      225.94      247.88      5.53 o 
   2   1   1        0.07       -1.36      1.36 o 
   3   1   1     1486.21     1524.50     31.51 o 
   4   1   1        9.54       11.72      1.35 o 
   5   1   1      134.55      124.89      4.82 o 
   6   1   1       19.92       17.33      1.46 o 
  -6   2   1      426.29      448.44      7.40 o 
  -5   2   1       43.33       40.00      2.82 o 
  -4   2   1       32.91       31.61      2.23 o 
  -3   2   1       19.27       32.69      5.11 o 
  -2   2   1      251.00      258.28      8.76 o 
  -1   2   1      265.30      308.54      6.49 o 
   0   2   1      448.25      455.63     16.90 o 
   1   2   1     1037.82     1038.75     14.42 o 
   2   2   1      423.08      497.14     14.17 o 
   3   2   1      325.02      309.49     13.98 o 
   4   2   1        4.71        8.26      1.18 o 
   5   2   1        2.45        1.83      0.83 o 
   6   2   1        0.00        0.23      0.51 o 
  -6   3   1      432.47      451.71      7.28 o 
  -5   3   1      132.06      114.56      4.68 o 
  -4   3   1        7.19        5.44      0.98 o 
  -3   3   1       19.50       13.71      2.65 o 
  -2   3   1      119.82       98.08      5.50 o 
  -1   3   1        1.17        1.64      0.96 o 
   0   3   1     7974.76     7321.55     54.75 o 
   1   3   1     8097.26     7742.32     43.18 o 
   2   3   1       80.77       81.94      4.33 o 
   3   3   1      119.67       94.39      6.79 o 
   4   3   1       13.08        9.92      2.07 o 
   5   3   1       28.11       21.40      2.04 o 
   6   3   1       46.87       51.51      2.95 o 
  -6   4   1      191.31      199.16      4.72 o 
  -5   4   1       11.79        9.70      1.55 o 
  -4   4   1       88.88       86.33      3.58 o 
  -3   4   1       37.47       35.95      4.11 o 
  -2   4   1       13.75        8.81      1.75 o 
  -1   4   1       53.05       79.34      4.90 o 
   0   4   1      273.33      270.06     13.68 o 
   1   4   1     1396.95     1454.82     18.25 o 
   2   4   1       61.22       72.36      4.83 o 
   3   4   1       13.15       10.73      2.29 o 
   4   4   1        0.96        0.44      0.50 o 
   5   4   1       82.16       83.80      3.84 o 
   6   4   1        1.49        0.03      0.43 o 
  -6   5   1       24.70       26.69      1.71 o 
  -5   5   1      148.84      146.92      5.22 o 
  -4   5   1       21.55       28.11      2.04 o 
  -3   5   1       14.54       15.69      2.74 o 
  -2   5   1       18.29       15.87      2.41 o 
  -1   5   1        0.01        1.13      1.04 o 
   0   5   1      329.48      338.28     11.36 o 
   1   5   1        8.90        9.09      1.25 o 
   2   5   1       74.77       55.93      4.26 o 
   3   5   1      125.32      123.67      7.56 o 
   4   5   1        0.12        1.00      0.64 o 
   5   5   1        5.71        7.91      1.30 o 
   6   5   1       54.69       51.17      5.83 o 
  -6   6   1       58.54       64.86      2.48 o 
  -5   6   1        5.63        4.11      0.79 o 
  -4   6   1        0.08        0.09      0.60 o 
  -3   6   1     1474.97     1460.83     26.01 o 
  -2   6   1       20.61       18.73      2.58 o 
  -1   6   1       76.65       49.50      4.13 o 
   0   6   1     2657.33     2585.33     19.41 o 
   1   6   1     1887.37     1780.21     27.22 o 
   2   6   1        0.16       -0.34      0.90 o 
   3   6   1        3.63        1.12      1.49 o 
   4   6   1      269.79      272.43      6.75 o 
   5   6   1        0.04        0.36      0.55 o 
   6   6   1       51.61       48.52      2.91 o 
  -6   7   1        0.03       -0.47      2.29 o 
  -5   7   1      120.14      108.43      3.48 o 
  -4   7   1        0.01       -0.39      0.57 o 
  -3   7   1     1171.61     1175.91     23.38 o 
  -2   7   1     1295.45     1387.52     20.94 o 
  -1   7   1       83.49       79.71      5.32 o 
   0   7   1      348.17      339.40      6.65 o 
   1   7   1        1.60        3.98      1.00 o 
   2   7   1       60.66       58.91      4.36 o 
   3   7   1      282.38      287.74     13.43 o 
   4   7   1      565.18      615.13     24.00 o 
   5   7   1       37.08       37.41      2.41 o 
   6   7   1       92.44       89.36      3.68 o 
  -6   8   1       22.44       21.77      1.82 o 
  -5   8   1        0.03        1.11      0.55 o 
  -4   8   1       38.56       37.53      2.45 o 
  -3   8   1       20.88       26.26      3.52 o 
  -2   8   1      146.72      179.36      7.80 o 
  -1   8   1      210.29      194.48      8.72 o 
   0   8   1       30.71       25.62      2.00 o 
   1   8   1        7.96        8.67      1.34 o 
   2   8   1       15.47       23.02      2.76 o 
   3   8   1      169.30      193.39      9.23 o 
   4   8   1        0.68        2.16      0.70 o 
   5   8   1        7.72        8.58      1.98 o 
   6   8   1        5.23        6.07      1.00 o 
  -6   9   1       11.00       13.41      1.26 o 
  -5   9   1      231.56      239.45      5.35 o 
  -4   9   1       28.49       28.77      5.83 o 
  -3   9   1      156.90      163.40      8.88 o 
  -2   9   1       11.66       19.26      2.73 o 
  -1   9   1      663.34      630.59     12.56 o 
   0   9   1      585.49      628.69     10.50 o 
   1   9   1     1103.12      956.35     14.67 o 
   2   9   1      497.59      517.69     13.17 o 
   3   9   1       16.29       15.97      2.66 o 
   4   9   1       56.67       58.74      3.17 o 
   5   9   1       57.83       59.19      4.42 o 
  -5  10   1       11.51       12.62      1.44 o 
  -4  10   1      106.29      112.55     10.03 o 
  -3  10   1        7.62        3.39      1.90 o 
  -2  10   1       91.77       72.30      6.84 o 
  -1  10   1      133.27      101.62      5.29 o 
   0  10   1     3176.56     3230.46     25.40 o 
   1  10   1     2140.61     2145.91     71.22 o 
   2  10   1      233.16      256.83     11.53 o 
   3  10   1        0.20       -2.00      2.00 o 
   4  10   1        5.96        7.61      2.33 o 
   5  10   1       25.40       24.71      2.76 o 
  -5  11   1      232.18      253.23      8.39 o 
  -4  11   1      143.39      135.86      7.46 o 
  -3  11   1      116.28      128.79      5.20 o 
  -2  11   1      687.20      785.75     23.19 o 
  -1  11   1        1.27       -0.44      0.74 o 
   0  11   1      427.76      519.13     10.88 o 
   1  11   1      380.00      434.21     17.49 o 
   2  11   1       54.40       59.77      5.74 o 
   3  11   1      314.95      337.08      9.43 o 
   4  11   1      238.62      272.31      7.65 o 
   5  11   1       61.14       61.74      4.11 o 
  -5  12   1        1.27        2.51      1.10 o 
  -4  12   1        2.86        2.99      1.38 o 
  -3  12   1      413.42      376.82     10.99 o 
  -2  12   1      276.30      304.60     14.87 o 
  -1  12   1      378.49      465.77     12.32 o 
   0  12   1       69.31       80.49      4.55 o 
   1  12   1      103.34      113.27      5.76 o 
   2  12   1      630.45      662.24     19.48 o 
   3  12   1        8.05       11.18      1.86 o 
   4  12   1      234.86      253.19     10.18 o 
   5  12   1        1.32        1.86      1.00 o 
  -5  13   1       34.11       38.20      3.11 o 
  -4  13   1      117.36      116.27      6.79 o 
  -3  13   1      635.75      639.88     13.00 o 
  -2  13   1       69.97       49.26      6.33 o 
  -1  13   1      802.63      808.72     21.91 o 
   0  13   1      239.32      204.41      7.68 o 
   1  13   1      167.13      156.35     10.06 o 
   2  13   1      474.11      513.93     17.44 o 
   3  13   1      199.71      191.52      7.93 o 
   4  13   1      226.27      238.01      8.60 o 
   5  13   1       49.89       49.75      3.70 o 
  -5  14   1      287.15      302.93      8.12 o 
  -4  14   1      385.86      394.24     12.13 o 
  -3  14   1      208.21      189.61     34.78 o 
  -2  14   1      395.89      375.28     17.38 o 
  -1  14   1        9.03       10.43      2.69 o 
   0  14   1      174.97      164.60      7.40 o 
   1  14   1      109.53      109.73      6.23 o 
   2  14   1       28.77       27.57      2.37 o 
   3  14   1      395.64      365.47     11.09 o 
   4  14   1      204.24      195.86      7.69 o 
   5  14   1      364.06      394.41      9.63 o 
  -5  15   1      240.54      240.57      6.79 o 
  -4  15   1      931.12      983.21     18.72 o 
  -3  15   1      589.84      573.31     14.65 o 
  -2  15   1      115.18      125.15      4.52 o 
  -1  15   1      390.93      412.90     17.26 o 
   0  15   1        0.61        0.02      0.82 o 
   1  15   1        0.74        2.29      1.00 o 
   2  15   1      186.20      180.06      5.99 o 
   3  15   1       36.64       35.36      3.56 o 
   4  15   1      267.20      264.60      8.73 o 
   5  15   1      326.12      323.77      8.20 o 
  -5  16   1        9.24       10.74      1.45 o 
  -4  16   1       13.72       14.78      2.39 o 
  -3  16   1       38.63       39.75      4.01 o 
  -2  16   1       70.99       63.19      3.29 o 
  -1  16   1      274.06      272.75     14.68 o 
   0  16   1      216.37      210.35      9.37 o 
   1  16   1       67.79       69.80      2.91 o 
   2  16   1        2.56        2.32      1.04 o 
   3  16   1       64.46       58.37      4.51 o 
   4  16   1       56.26       59.09      4.09 o 
   5  16   1       17.76       18.71      1.89 o 
  -5  17   1      212.80      209.44      5.35 o 
  -4  17   1       48.89       57.58      4.24 o 
  -3  17   1      187.73      184.12      8.19 o 
  -2  17   1     1121.24     1105.71     58.65 o 
  -1  17   1      211.91      196.58      3.85 o 
   0  17   1       43.41       45.73      1.99 o 
   1  17   1       30.16       30.53      1.87 o 
   2  17   1      346.06      289.48      7.92 o 
   3  17   1      533.34      495.82     12.79 o 
   4  17   1      263.18      256.78      8.11 o 
   5  17   1       49.53       56.42      2.70 o 
  -5  18   1        2.56        2.77      0.79 o 
  -4  18   1       55.34       53.64      3.88 o 
  -3  18   1       11.07        9.77      1.95 o 
  -2  18   1      716.52      709.39     15.31 o 
  -1  18   1      536.65      530.60      7.48 o 
   0  18   1        3.72        3.54      0.79 o 
   1  18   1        5.15        3.54      0.76 o 
   2  18   1      331.94      305.29      8.23 o 
   3  18   1      613.23      574.80     13.66 o 
   4  18   1        4.52        3.91      1.13 o 
  -4  19   1       19.00       27.25      1.75 o 
  -3  19   1       25.47       22.10      1.89 o 
  -2  19   1      810.03      800.67     11.47 o 
  -1  19   1      187.84      158.08      3.79 o 
   0  19   1      257.15      250.76      5.72 o 
   1  19   1      213.02      203.00      8.26 o 
   2  19   1       74.05       61.51      3.73 o 
   3  19   1      597.10      556.46     13.25 o 
   4  19   1       27.92       26.14      1.75 o 
  -4  20   1       40.24       41.77      3.02 o 
  -3  20   1      185.42      173.94      4.95 o 
  -2  20   1       43.52       44.81      2.75 o 
  -1  20   1     1027.27     1005.35     14.72 o 
   0  20   1        9.13        3.54      0.82 o 
   1  20   1        0.81        1.58      0.69 o 
   2  20   1      467.30      438.89     12.29 o 
   3  20   1       37.21       34.52      3.29 o 
   4  20   1      100.83       96.61      2.98 o 
  -4  21   1       13.10       14.13      1.63 o 
  -3  21   1        3.79        2.29      1.21 o 
  -2  21   1      126.31      114.81      4.27 o 
  -1  21   1       94.37       87.62      3.38 o 
   0  21   1      107.81       94.70      3.70 o 
   1  21   1       22.07       18.32      1.66 o 
   2  21   1      200.01      201.61      8.28 o 
   3  21   1      172.60      173.72     10.28 o 
   4  21   1       11.72       11.91      1.38 o 
  -4  22   1       47.77       55.01      2.69 o 
  -3  22   1        3.25        2.95      0.74 o 
  -2  22   1        4.08        3.20      0.87 o 
  -1  22   1      271.77      239.37      5.51 o 
   0  22   1        2.28        0.38      0.64 o 
   1  22   1        3.75        6.92      1.07 o 
   2  22   1      346.00      303.06      9.89 o 
   3  22   1        0.51        0.95      0.82 o 
  -3  23   1        0.07       -0.54      1.42 o 
  -2  23   1       36.00       37.98      2.33 o 
  -1  23   1       21.54       11.89      1.29 o 
   0  23   1        0.46       -0.29      0.64 o 
   1  23   1        0.32        0.21      0.67 o 
   2  23   1        0.01       -0.76      0.90 o 
   3  23   1       46.55       50.04      3.30 o 
  -3  24   1        0.02        0.09      0.55 o 
  -2  24   1        0.25       -0.55      0.55 o 
  -1  24   1       80.05       70.89      5.18 o 
   0  24   1        6.00        7.03      1.01 o 
   1  24   1        1.04        0.52      0.55 o 
   2  24   1      105.29      108.79      5.44 o 
   3  24   1       25.40       23.43      2.05 o 
  -2  25   1        7.65        3.53      0.72 o 
  -1  25   1        6.87        6.07      1.64 o 
   0  25   1       28.10       34.34      1.90 o 
   1  25   1        0.30       -0.86      0.86 o 
   2  25   1        7.50       10.21      1.59 o 
  -1  26   1       26.66       24.04      2.61 o 
   0  26   1       68.67       77.29      5.14 o 
   1  26   1       36.84       46.07      3.02 o 
  -1  27   1      145.36      179.14      5.53 o 
  -6   0   2        8.01        7.92      1.61 o 
  -5   0   2      234.59      202.87      9.18 o 
  -4   0   2      348.80      322.45      9.94 o 
  -3   0   2      225.25      223.52     13.89 o 
  -2   0   2     2437.52     2629.74     82.72 o 
  -1   0   2      821.78      680.35     13.26 o 
   0   0   2     1062.94     1148.41     11.03 o 
   2   0   2     2091.22     2283.43     45.71 o 
   3   0   2        1.38        2.68      3.28 o 
   4   0   2      131.67      134.01      7.09 o 
   5   0   2       13.67       14.60      2.44 o 
   6   0   2        0.68        0.97      0.73 o 
  -6   1   2        8.23       10.09      1.30 o 
  -5   1   2        0.75        0.42      0.76 o 
  -4   1   2        6.56        5.53      1.21 o 
  -3   1   2      162.19      154.37      8.43 o 
  -2   1   2      542.27      559.89     18.10 o 
  -1   1   2       18.58       20.07      2.01 o 
   0   1   2     3461.50     3609.13     33.73 o 
   1   1   2     2935.79     3282.42     90.87 o 
   2   1   2     2209.60     2418.32     33.56 o 
   3   1   2        1.49        0.32      1.39 o 
   4   1   2       20.02       29.42      3.46 o 
   5   1   2       10.67        9.30      1.39 o 
   6   1   2        2.61        2.55      1.10 o 
  -6   2   2      324.69      325.79      6.40 o 
  -5   2   2       20.95       15.18      1.84 o 
  -4   2   2      437.16      409.25      8.45 o 
  -3   2   2        9.39       16.40      2.82 o 
  -2   2   2     2039.56     2018.65     24.07 o 
  -1   2   2      627.38      650.79     10.14 o 
   0   2   2     1323.52     1324.60     14.19 o 
   1   2   2     4349.42     4377.62     66.57 o 
   2   2   2      814.78      885.38     20.18 o 
   3   2   2       49.83       48.55      4.17 o 
   4   2   2      569.02      584.63     11.13 o 
   5   2   2        0.00        1.00      0.74 o 
   6   2   2       64.87       60.81      4.17 o 
  -6   3   2      398.02      394.97      6.91 o 
  -5   3   2      120.69       97.21      4.46 o 
  -4   3   2      117.22      113.64      4.18 o 
  -3   3   2        1.52       -1.09      1.09 o 
  -2   3   2     1943.26     2016.81     30.67 o 
  -1   3   2        1.11        4.42      0.85 o 
   0   3   2     6321.76     6167.74     34.33 o 
   1   3   2     1357.10     1427.88     12.39 o 
   2   3   2      438.49      433.25     10.00 o 
   3   3   2      175.46      166.62      8.79 o 
   4   3   2      115.26      112.44      4.54 o 
   5   3   2        6.24        6.48      1.20 o 
   6   3   2       46.37       41.04      8.81 o 
  -6   4   2        1.76        2.92      0.78 o 
  -5   4   2       51.24       42.55      2.94 o 
  -4   4   2       72.42       77.60      3.46 o 
  -3   4   2      139.99      150.42      8.25 o 
  -2   4   2     1546.83     1630.91     21.30 o 
  -1   4   2       80.89       64.00      4.48 o 
   0   4   2        4.41        8.96      0.83 o 
   1   4   2        0.64       -0.58      0.58 o 
   2   4   2       50.88       56.67      4.18 o 
   3   4   2        9.56        7.00      1.88 o 
   4   4   2      222.83      211.54      6.68 o 
   5   4   2      212.87      211.41      6.49 o 
   6   4   2      127.48      125.87      4.59 o 
  -6   5   2       14.84       15.47      1.33 o 
  -5   5   2      545.94      505.90     16.77 o 
  -4   5   2       30.78       33.41      2.29 o 
  -3   5   2     1948.50     2095.77     30.68 o 
  -2   5   2      657.53      684.12     13.98 o 
  -1   5   2      837.49      891.94     16.93 o 
   0   5   2       70.31      106.85      3.16 o 
   1   5   2        3.28        3.97      0.79 o 
   2   5   2       58.25       50.66      5.44 o 
   3   5   2       77.92       75.66     10.49 o 
   4   5   2       28.00       25.13      2.08 o 
   5   5   2      236.01      251.65      6.20 o 
   6   5   2       38.40       37.70      2.42 o 
  -6   6   2       20.23       20.45      1.47 o 
  -5   6   2      437.22      410.08      8.73 o 
  -4   6   2        2.30        0.53      0.67 o 
  -3   6   2       11.57       11.82      4.14 o 
  -2   6   2       38.41       51.13      3.94 o 
  -1   6   2      841.55      864.25     16.98 o 
   0   6   2     2614.99     2656.24     17.42 o 
   1   6   2        9.64        4.80      1.18 o 
   2   6   2       68.91       78.55      4.82 o 
   3   6   2       11.65       10.36      4.15 o 
   4   6   2       35.65       33.54      2.39 o 
   5   6   2       53.73       59.26      2.95 o 
  -6   7   2      168.82      179.25      3.89 o 
  -5   7   2       10.31       11.05      1.51 o 
  -4   7   2        5.08        5.77      1.08 o 
  -3   7   2       17.39       12.61      2.36 o 
  -2   7   2      872.97      971.02     17.33 o 
  -1   7   2      195.85      215.94      9.07 o 
   0   7   2      349.04      342.18      6.89 o 
   1   7   2       88.48       87.01      6.07 o 
   2   7   2        7.69        5.06      1.29 o 
   3   7   2        1.17       -0.11      1.80 o 
   4   7   2       12.54       13.79      2.38 o 
   5   7   2       32.84       36.25      2.44 o 
  -6   8   2      116.37      122.63      2.29 o 
  -5   8   2      479.02      465.93     10.63 o 
  -4   8   2        0.00        0.30      0.89 o 
  -3   8   2      101.48       93.08     10.31 o 
  -2   8   2     2541.67     2840.14     30.66 o 
  -1   8   2        0.28        1.34      1.22 o 
   0   8   2      124.25      128.14      4.58 o 
   1   8   2      562.65      514.35     26.15 o 
   2   8   2        4.75        5.80      1.37 o 
   3   8   2       10.47        8.77      3.92 o 
   4   8   2     1217.11     1206.39     20.83 o 
   5   8   2       19.98       24.34      1.98 o 
  -6   9   2        2.70        2.77      0.62 o 
  -5   9   2       40.40       46.40      3.72 o 
  -4   9   2       28.09       24.48      3.31 o 
  -3   9   2      121.74      119.61      8.14 o 
  -2   9   2        1.08       -0.59      1.05 o 
  -1   9   2      410.14      390.60     13.46 o 
   0   9   2      673.29      692.99     11.34 o 
   1   9   2       13.15       15.53      2.55 o 
   2   9   2      728.13      738.24     30.82 o 
   3   9   2       78.24       84.20      4.55 o 
   4   9   2       42.36       41.55      3.99 o 
   5   9   2        0.02       -0.65      0.74 o 
  -5  10   2      370.13      363.09      7.46 o 
  -4  10   2      199.57      207.47      9.21 o 
  -3  10   2      405.94      417.64     20.01 o 
  -2  10   2      673.38      759.12     17.20 o 
  -1  10   2      200.41      191.46     10.03 o 
   0  10   2        8.32       11.84      1.70 o 
   1  10   2      148.32      182.79      9.03 o 
   2  10   2      398.88      382.58     23.05 o 
   3  10   2        1.14       -0.40      1.08 o 
   4  10   2      145.78      151.87      7.51 o 
   5  10   2      102.11      113.71      4.05 o 
  -5  11   2        9.62        9.24      1.93 o 
  -4  11   2      722.79      744.75     17.81 o 
  -3  11   2      108.97      130.83     10.69 o 
  -2  11   2      290.19      311.04     15.27 o 
  -1  11   2      245.44      234.93     11.49 o 
   0  11   2      156.68      166.87      6.35 o 
   1  11   2      102.07      116.02      7.10 o 
   2  11   2       42.44       32.76      7.27 o 
   3  11   2       58.39       61.74      2.99 o 
   4  11   2       11.77       10.68      1.36 o 
   5  11   2      200.58      222.33     10.02 o 
  -5  12   2        0.12        0.75      0.93 o 
  -4  12   2       20.29       17.39      2.86 o 
  -3  12   2      208.30      211.67     13.90 o 
  -2  12   2      121.35      122.25      9.89 o 
  -1  12   2      131.02      121.36      8.64 o 
   0  12   2      527.47      548.74     37.24 o 
   1  12   2        0.39        3.69      2.06 o 
   2  12   2      290.15      292.43     21.64 o 
   3  12   2        3.64        4.15      1.15 o 
   4  12   2        3.71        3.15      0.90 o 
   5  12   2       21.36       20.29      2.48 o 
  -5  13   2       38.54       45.19      3.56 o 
  -4  13   2       15.41       10.41      2.30 o 
  -3  13   2      100.45      106.36      5.46 o 
  -2  13   2       47.78       35.31      5.51 o 
  -1  13   2      303.65      329.57     14.62 o 
   0  13   2      476.64      525.21     32.08 o 
   1  13   2        3.15        3.02      2.07 o 
   2  13   2      119.74      142.69     13.98 o 
   3  13   2       99.24      106.23      5.78 o 
   4  13   2       29.70       36.59      3.39 o 
   5  13   2       82.76       82.83      4.39 o 
  -5  14   2        4.23        6.27      1.41 o 
  -4  14   2      151.27      155.52      7.89 o 
  -3  14   2       20.55       18.26      2.84 o 
  -2  14   2      256.93      241.31     14.59 o 
  -1  14   2       47.62       61.33      6.65 o 
   0  14   2      111.70      117.72      9.16 o 
   1  14   2       75.57       84.03      9.54 o 
   2  14   2       28.09       29.24      2.31 o 
   3  14   2      154.99      145.63      6.81 o 
   4  14   2       35.55       35.85      3.16 o 
   5  14   2        9.62        9.36      1.59 o 
  -5  15   2        2.91        4.84      1.23 o 
  -4  15   2      185.88      194.51      8.50 o 
  -3  15   2      439.76      420.58     12.85 o 
  -2  15   2      233.14      256.44      7.88 o 
  -1  15   2      186.13      188.17     12.18 o 
   0  15   2       88.71       78.82      8.04 o 
   1  15   2       11.65       10.42      3.57 o 
   2  15   2        4.34        2.93      0.94 o 
   3  15   2        0.10       -0.12      0.79 o 
   4  15   2       77.31       79.72      4.54 o 
   5  15   2      211.30      220.29      6.05 o 
  -5  16   2        7.90        5.05      1.08 o 
  -4  16   2       46.84       52.43      4.34 o 
  -3  16   2      374.97      371.44     11.83 o 
  -2  16   2      524.89      574.05      9.48 o 
  -1  16   2      220.44      235.45     14.28 o 
   0  16   2       33.36       23.51      2.42 o 
   1  16   2      228.65      221.85      7.00 o 
   2  16   2        2.88        1.36      1.11 o 
   3  16   2       38.49       34.37      3.40 o 
   4  16   2      117.69      118.19      5.37 o 
   5  16   2        6.16        7.41      1.09 o 
  -5  17   2      105.20      110.21      4.08 o 
  -4  17   2       14.34       15.31      2.29 o 
  -3  17   2        5.89        6.09      1.77 o 
  -2  17   2      204.23      215.09      6.37 o 
  -1  17   2     1414.85     1440.65     10.52 o 
   0  17   2       84.57       91.58      3.67 o 
   1  17   2       18.88       15.59      1.69 o 
   2  17   2       43.27       42.47      3.09 o 
   3  17   2      522.71      479.28     12.33 o 
   4  17   2      119.19      114.99      3.76 o 
  -5  18   2       12.34       12.70      1.28 o 
  -4  18   2       49.46       58.39      4.07 o 
  -3  18   2       31.20       30.67      3.35 o 
  -2  18   2        6.21        7.34      1.60 o 
  -1  18   2        0.00        1.49      0.69 o 
   0  18   2       44.06       33.99      2.01 o 
   1  18   2      563.20      515.78     13.10 o 
   2  18   2        4.69        3.80      1.07 o 
   3  18   2       27.59       26.88      2.97 o 
   4  18   2       17.59       14.06      1.32 o 
  -4  19   2        0.01        1.05      0.58 o 
  -3  19   2       31.64       25.16      2.93 o 
  -2  19   2       45.34       41.20      2.67 o 
  -1  19   2      160.51      136.99      4.42 o 
   0  19   2        3.17        3.13      1.04 o 
   1  19   2        0.19        0.38      1.27 o 
   2  19   2      379.61      314.66     10.44 o 
   3  19   2       71.76       65.98      4.50 o 
   4  19   2        0.03        0.17      0.65 o 
  -4  20   2       69.14       75.66      4.19 o 
  -3  20   2        6.60        7.68      1.20 o 
  -2  20   2       21.98       18.60      1.82 o 
  -1  20   2      287.07      282.62      6.38 o 
   0  20   2      300.36      251.50      6.02 o 
   1  20   2      195.45      167.30      6.11 o 
   2  20   2      215.56      176.00      7.80 o 
   3  20   2      123.25      122.40      4.11 o 
   4  20   2        0.47        1.34      0.48 o 
  -4  21   2       96.79       92.20      2.61 o 
  -3  21   2       30.71       22.78      1.75 o 
  -2  21   2       45.46       38.47      2.46 o 
  -1  21   2        0.76        0.90      0.65 o 
   0  21   2      573.73      532.87     10.87 o 
   1  21   2        0.05        0.33      0.81 o 
   2  21   2      262.77      238.46      8.96 o 
   3  21   2      114.99      112.88      6.02 o 
  -4  22   2        5.67        4.44      0.82 o 
  -3  22   2        9.11       14.88      1.33 o 
  -2  22   2       88.70       85.85      3.50 o 
  -1  22   2      240.71      201.62      6.26 o 
   0  22   2      116.85      108.22      3.95 o 
   1  22   2      129.49      113.61      5.02 o 
   2  22   2       11.57       13.90      2.23 o 
   3  22   2       71.64       62.65      3.84 o 
  -3  23   2       17.84       20.91      1.45 o 
  -2  23   2       42.64       44.02      2.40 o 
  -1  23   2        4.00        2.61      0.90 o 
   0  23   2        2.67        2.05      1.01 o 
   1  23   2       18.74       23.41      2.31 o 
   2  23   2       19.99       18.08      2.44 o 
   3  23   2       14.98       17.66      1.95 o 
  -3  24   2        1.02       -0.24      0.37 o 
  -2  24   2        0.44        0.16      0.44 o 
  -1  24   2       99.56      101.07      3.96 o 
   0  24   2        4.38        2.62      0.96 o 
   1  24   2       12.31       17.03      1.92 o 
   2  24   2       20.39       18.83      2.34 o 
  -2  25   2       11.66        9.78      1.69 o 
  -1  25   2        5.16        5.25      1.54 o 
   0  25   2        1.72        0.83      0.66 o 
   1  25   2        4.62        3.77      1.19 o 
   2  25   2       10.57       10.39      1.59 o 
  -2  26   2        0.34        1.41      0.74 o 
  -1  26   2       34.70       30.34      3.00 o 
   0  26   2       67.35       81.60      3.75 o 
   1  26   2       24.75       20.40      2.07 o 
  -1  27   2        1.45        1.72      0.83 o 
  -6   1   3      163.45      161.69      4.55 o 
  -5   1   3        6.15        6.68      1.38 o 
  -4   1   3       28.29       21.90      1.87 o 
  -3   1   3      293.73      293.86     16.33 o 
  -2   1   3        0.74        0.21      0.76 o 
  -1   1   3     3916.18     3938.36     25.05 o 
   0   1   3     1490.21     1669.55     11.88 o 
   1   1   3     1224.43     1263.73     13.31 o 
   2   1   3      251.79      294.86     12.47 o 
   3   1   3       97.89      113.23      9.35 o 
   4   1   3      364.90      404.67      8.74 o 
   5   1   3        2.97        2.73      0.91 o 
  -6   2   3      137.18      136.13      4.15 o 
  -5   2   3     1157.40     1016.46     14.67 o 
  -4   2   3       98.32       90.61      3.81 o 
  -3   2   3       56.74       67.30      5.24 o 
  -2   2   3      113.86      174.33     15.90 o 
  -1   2   3       14.21       14.34      1.61 o 
   0   2   3       32.20       25.00      1.89 o 
   1   2   3      777.74      786.35      8.29 o 
   2   2   3      987.60     1046.94     29.43 o 
   3   2   3      206.36      237.10     13.36 o 
   4   2   3      144.91      153.96      9.60 o 
   5   2   3       15.45       12.95      1.57 o 
  -6   3   3        2.87        2.82      0.56 o 
  -5   3   3      585.70      523.59     10.47 o 
  -4   3   3      231.93      222.86      6.36 o 
  -3   3   3       26.05       24.46      3.17 o 
  -2   3   3      234.70      254.03     15.17 o 
  -1   3   3      354.07      334.02      7.62 o 
   0   3   3       74.83       65.05      3.25 o 
   1   3   3     2183.17     2341.07     25.05 o 
   2   3   3     1732.81     1834.94     34.69 o 
   3   3   3       51.58       52.79      9.01 o 
   4   3   3      169.42      167.85      4.46 o 
   5   3   3       25.82       23.62      2.01 o 
  -6   4   3       71.18       75.42      2.54 o 
  -5   4   3      238.81      209.75      6.56 o 
  -4   4   3      101.34      105.10      4.41 o 
  -3   4   3        9.55        8.25      2.89 o 
  -2   4   3      474.49      582.22     11.76 o 
  -1   4   3      105.56      107.66      3.03 o 
   0   4   3        5.09        2.06      1.06 o 
   1   4   3       63.39       53.97      4.09 o 
   2   4   3      854.80      865.72     30.71 o 
   3   4   3       57.88       52.05      9.21 o 
   4   4   3       13.55       14.56      1.41 o 
   5   4   3        6.65        7.04      1.17 o 
  -6   5   3       58.27       62.98      2.08 o 
  -5   5   3      221.61      198.94     10.92 o 
  -4   5   3      210.89      212.90      6.23 o 
  -3   5   3       21.88       33.63      5.58 o 
  -2   5   3       91.81      101.52      8.17 o 
  -1   5   3      148.53      152.79      7.18 o 
   0   5   3       26.04       31.01      3.19 o 
   1   5   3      141.26      169.44      9.71 o 
   2   5   3       55.67       65.25      8.47 o 
   3   5   3       13.85       11.95      4.42 o 
   4   5   3       74.78       74.94      3.70 o 
   5   5   3        0.27        0.61      0.65 o 
  -6   6   3       35.55       35.90      1.52 o 
  -5   6   3       86.85       85.49      7.77 o 
  -4   6   3       28.61       28.78      2.31 o 
  -3   6   3       13.43       24.29      4.61 o 
  -2   6   3     3594.51     4018.40     57.00 o 
  -1   6   3       39.43       55.40      4.65 o 
   0   6   3        0.79        1.17      0.82 o 
   1   6   3      550.25      548.11     18.55 o 
   2   6   3      260.75      229.21     16.26 o 
   3   6   3        1.18        2.60      1.12 o 
   4   6   3        0.87       -0.77      0.77 o 
   5   6   3       45.80       42.44      2.50 o 
  -6   7   3       25.17       22.82      1.15 o 
  -5   7   3       42.83       47.02      2.96 o 
  -4   7   3      126.04      115.83      5.04 o 
  -3   7   3       43.64       29.25      5.08 o 
  -2   7   3      798.23      901.40     16.20 o 
  -1   7   3     1820.09     1925.09     28.38 o 
   0   7   3       40.76       46.04      4.37 o 
   1   7   3      319.06      369.86     16.26 o 
   2   7   3       39.04       27.33      6.23 o 
   3   7   3        0.21       -0.56      3.48 o 
   4   7   3       18.09       17.73      2.00 o 
   5   7   3      159.95      167.05     13.64 o 
  -6   8   3       16.44       14.51      1.10 o 
  -5   8   3       44.41       45.45      3.93 o 
  -4   8   3       34.73       38.07      4.59 o 
  -3   8   3        2.43        4.78      2.06 o 
  -2   8   3      122.33      155.31     10.03 o 
  -1   8   3       15.14       12.79      2.55 o 
   0   8   3      348.93      359.25     12.67 o 
   1   8   3       32.65       44.79      6.04 o 
   2   8   3       37.96       36.41      6.96 o 
   3   8   3      107.28      119.78      7.56 o 
   4   8   3      138.22      129.83      5.18 o 
   5   8   3        1.50        1.08      0.66 o 
  -6   9   3      150.33      149.29      9.71 o 
  -5   9   3       68.61       72.41      5.27 o 
  -4   9   3      219.37      217.12     10.40 o 
  -3   9   3        0.38        0.43      0.84 o 
  -2   9   3      454.21      515.22     18.89 o 
  -1   9   3        0.01        1.14      1.13 o 
   0   9   3      241.12      262.65     11.42 o 
   1   9   3       10.85        7.68      2.77 o 
   2   9   3      654.79      632.71     29.78 o 
   3   9   3       73.99       82.98      4.83 o 
   4   9   3        0.71        1.29      0.84 o 
   5   9   3       16.72       15.85      1.53 o 
  -6  10   3        1.22        1.79      0.59 o 
  -5  10   3       69.25       64.24      3.36 o 
  -4  10   3       40.10       34.25      4.13 o 
  -3  10   3      140.93      145.29     11.36 o 
  -2  10   3        2.60        1.75      1.48 o 
  -1  10   3      438.57      370.93     14.32 o 
   0  10   3       26.16       23.96      3.74 o 
   1  10   3      956.07      995.07     30.37 o 
   2  10   3      691.08      697.09     32.34 o 
   3  10   3      198.71      195.11      7.56 o 
   4  10   3        4.24        5.74      1.27 o 
   5  10   3        0.03        0.24      0.97 o 
  -5  11   3       10.78       11.83      1.45 o 
  -4  11   3      515.21      522.08     15.06 o 
  -3  11   3      136.07      140.79     11.57 o 
  -2  11   3        3.28        6.87      2.53 o 
  -1  11   3      414.86      455.74     16.64 o 
   0  11   3        3.65        3.47      1.66 o 
   1  11   3      341.59      370.95     19.22 o 
   2  11   3      314.39      302.56     21.97 o 
   3  11   3      149.45      160.04     11.57 o 
   4  11   3       51.14       54.59      3.32 o 
   5  11   3      264.85      271.21      7.89 o 
  -5  12   3      196.00      199.46      7.93 o 
  -4  12   3       18.84       23.41      3.21 o 
  -3  12   3       69.28       65.87      4.97 o 
  -2  12   3      378.89      310.34     16.27 o 
  -1  12   3      584.10      623.09     20.19 o 
   0  12   3       47.08       68.56      6.71 o 
   1  12   3       64.69       77.70      9.00 o 
   2  12   3       69.86       71.93      4.12 o 
   3  12   3      493.41      535.44      9.33 o 
   4  12   3       19.70       20.36      2.70 o 
   5  12   3       74.67       73.55      2.58 o 
  -5  13   3      124.97      136.11      6.23 o 
  -4  13   3        0.16        0.29      1.13 o 
  -3  13   3      174.75      196.73     12.55 o 
  -2  13   3     1149.24     1102.50     31.81 o 
  -1  13   3        4.90        5.61      2.28 o 
   0  13   3      632.76      585.67     20.62 o 
   1  13   3       88.32       67.82      8.85 o 
   2  13   3       37.18       35.51      4.84 o 
   3  13   3       80.64       82.21      5.02 o 
   4  13   3      169.57      164.73      7.83 o 
   5  13   3       80.45       88.51      4.04 o 
  -5  14   3       10.21        7.68      1.52 o 
  -4  14   3      607.10      625.90     15.85 o 
  -3  14   3      298.41      291.58     10.74 o 
  -2  14   3      219.71      217.96      5.86 o 
  -1  14   3      118.67      105.11      9.08 o 
   0  14   3        0.99       -0.88      1.02 o 
   1  14   3      246.19      217.67     16.04 o 
   2  14   3       38.87       38.26      2.64 o 
   3  14   3       11.59       12.37      2.06 o 
   4  14   3      238.79      216.14      8.57 o 
   5  14   3      149.90      146.66      4.69 o 
  -5  15   3       41.57       41.59      3.08 o 
  -4  15   3      270.47      252.84      9.71 o 
  -3  15   3     1666.46     1663.78     25.29 o 
  -2  15   3      756.91      786.19     11.24 o 
  -1  15   3       77.92       81.97      8.41 o 
   0  15   3      145.22      141.93     11.38 o 
   1  15   3        0.12       -0.08      0.59 o 
   2  15   3        3.13        2.25      0.86 o 
   3  15   3       18.97       17.72      2.52 o 
   4  15   3        0.99        0.95      1.24 o 
  -5  16   3       30.65       33.25      2.49 o 
  -4  16   3       13.32       13.81      2.30 o 
  -3  16   3        4.68        6.77      1.73 o 
  -2  16   3        2.52        4.42      2.11 o 
  -1  16   3        8.33        8.11      1.77 o 
   0  16   3      509.71      500.35      9.30 o 
   1  16   3      170.24      174.26      5.46 o 
   2  16   3        3.37        2.47      0.95 o 
   3  16   3       63.04       64.11      4.48 o 
   4  16   3       45.72       43.30      2.25 o 
  -5  17   3        3.95        3.58      0.87 o 
  -4  17   3      129.78      125.96      6.21 o 
  -3  17   3       29.98       35.16      3.60 o 
  -2  17   3       66.30       69.22      3.62 o 
  -1  17   3     1591.03     1604.18     16.17 o 
   0  17   3       20.86       16.23      1.70 o 
   1  17   3       21.40       21.82      2.13 o 
   2  17   3        7.07        6.33      1.37 o 
   3  17   3      215.63      198.65      5.64 o 
   4  17   3      183.70      183.51      4.28 o 
  -5  18   3       57.71       65.90      2.70 o 
  -4  18   3       22.30       26.54      2.72 o 
  -3  18   3       29.42       25.69      2.95 o 
  -2  18   3       65.76       66.14      3.48 o 
  -1  18   3      492.31      472.89      9.81 o 
   0  18   3      492.25      452.25      9.74 o 
   1  18   3       49.64       46.78      3.24 o 
   2  18   3        8.78        7.66      1.26 o 
   3  18   3       95.34       91.34      3.76 o 
   4  18   3      404.03      385.35     18.71 o 
  -4  19   3       40.94       44.42      2.21 o 
  -3  19   3       10.79       18.04      2.33 o 
  -2  19   3       31.93       28.56      1.85 o 
  -1  19   3      852.56      823.34     13.48 o 
   0  19   3      448.08      390.09      9.27 o 
   1  19   3      163.30      158.01      5.96 o 
   2  19   3       72.23       66.48      8.19 o 
   3  19   3       41.07       42.95      2.50 o 
   4  19   3      384.80      404.31      7.81 o 
  -4  20   3       54.80       73.14      2.57 o 
  -3  20   3       31.41       37.84      2.28 o 
  -2  20   3      206.58      198.06      4.64 o 
  -1  20   3       12.51       12.60      1.75 o 
   0  20   3      915.89      917.22     14.42 o 
   1  20   3       11.75        8.12      1.52 o 
   2  20   3       26.83       24.18      3.03 o 
   3  20   3      118.45      127.18      3.94 o 
  -4  21   3      198.27      225.54      3.95 o 
  -3  21   3        0.52        0.04      0.65 o 
  -2  21   3        0.51        0.23      0.47 o 
  -1  21   3       28.14       24.99      2.35 o 
   0  21   3        0.03        0.30      0.86 o 
   1  21   3      169.11      160.13      6.04 o 
   2  21   3        0.36        0.50      0.75 o 
   3  21   3      130.81      143.19      3.78 o 
  -3  22   3       50.56       48.09      2.21 o 
  -2  22   3        5.51        2.88      1.25 o 
  -1  22   3       13.33        9.72      1.56 o 
   0  22   3      204.61      188.57      6.49 o 
   1  22   3       47.57       39.94      3.00 o 
   2  22   3        1.18        1.77      1.04 o 
   3  22   3      311.69      320.26      7.85 o 
  -3  23   3       19.60       24.21      1.42 o 
  -2  23   3        5.32        6.11      1.56 o 
  -1  23   3       15.45       15.40      1.82 o 
   0  23   3       84.84       67.93      3.84 o 
   1  23   3        1.28        0.26      0.74 o 
   2  23   3        1.62        3.09      1.18 o 
  -3  24   3       62.43       75.13      3.44 o 
  -2  24   3        1.47        3.50      1.26 o 
  -1  24   3        2.27        0.63      1.50 o 
   0  24   3       83.42       79.78      3.90 o 
   1  24   3        0.23        0.05      0.84 o 
   2  24   3        1.71        2.90      1.04 o 
  -2  25   3       59.96       62.23      3.75 o 
  -1  25   3        4.65        7.92      1.86 o 
   0  25   3        7.75        9.43      1.33 o 
   1  25   3      105.04      115.02      5.47 o 
   2  25   3        7.29        8.63      1.34 o 
  -1  26   3        0.11       -0.72      1.03 o 
   0  26   3       51.98       59.00      2.83 o 
   1  26   3       34.01       44.56      2.90 o 
  -6   0   4      528.80      534.35     11.42 o 
  -5   0   4       13.61       14.65      2.83 o 
  -4   0   4      385.57      351.74     10.68 o 
  -3   0   4      682.07      625.48     23.33 o 
  -2   0   4      237.62      212.26      8.19 o 
  -1   0   4     3132.50     3286.17     31.84 o 
   0   0   4      112.92       93.90      2.54 o 
   1   0   4      148.07      144.32      7.20 o 
   3   0   4      971.00     1144.71     50.64 o 
   4   0   4        7.89        7.63      1.91 o 
   5   0   4       75.03       73.56      4.82 o 
  -6   1   4        2.21        2.04      0.85 o 
  -5   1   4       38.12       39.34      2.99 o 
  -4   1   4      165.29      150.44      4.99 o 
  -3   1   4       22.33       17.11      2.78 o 
  -2   1   4      196.24      205.83      9.34 o 
  -1   1   4      266.21      275.57      4.86 o 
   0   1   4      152.62      178.22      3.19 o 
   1   1   4      929.60     1079.08     13.87 o 
   2   1   4     1757.69     2028.00    103.38 o 
   3   1   4      762.91      854.53     23.96 o 
   4   1   4       10.41        7.60      1.81 o 
   5   1   4       39.05       38.18      2.53 o 
  -6   2   4       95.26       98.80      3.46 o 
  -5   2   4      552.60      477.51     10.17 o 
  -4   2   4       32.19       27.63      2.55 o 
  -3   2   4      713.93      673.35     17.21 o 
  -2   2   4        0.04        3.53      0.80 o 
  -1   2   4     1181.32     1267.10     11.38 o 
   0   2   4      126.29      167.93      5.78 o 
   1   2   4      321.77      378.43      9.33 o 
   2   2   4     1515.78     1599.19     86.83 o 
   3   2   4      201.52      227.98      4.74 o 
   4   2   4        9.97       10.38      1.56 o 
   5   2   4      169.46      176.14      5.90 o 
  -6   3   4       87.61       86.72      3.17 o 
  -5   3   4      230.37      214.68      6.76 o 
  -4   3   4      171.03      152.88      5.02 o 
  -3   3   4       16.06       12.98      3.63 o 
  -2   3   4        0.16        0.18      0.74 o 
  -1   3   4     2464.25     2873.49     40.39 o 
   0   3   4       18.37       32.56      2.30 o 
   1   3   4     1698.77     1859.84     26.36 o 
   2   3   4     1134.46     1188.44     37.46 o 
   3   3   4       15.39       17.81      1.43 o 
   4   3   4       83.87       91.04      3.38 o 
   5   3   4       28.72       26.56      1.96 o 
  -6   4   4        0.53        0.27      0.53 o 
  -5   4   4        4.24        3.14      1.07 o 
  -4   4   4      122.36      113.61      4.36 o 
  -3   4   4        9.36       16.29      3.87 o 
  -2   4   4       18.18       17.17      3.19 o 
  -1   4   4     1266.25     1432.50     21.23 o 
   0   4   4       42.49       49.80      4.14 o 
   1   4   4      738.93      744.62     20.82 o 
   2   4   4      138.84      125.52     12.43 o 
   3   4   4       11.96       16.94      2.60 o 
   4   4   4        2.46        2.73      0.87 o 
   5   4   4       29.65       28.97      1.96 o 
  -6   5   4       26.02       25.07      1.32 o 
  -5   5   4       49.74       48.90      3.38 o 
  -4   5   4     1344.91     1325.51     16.68 o 
  -3   5   4       19.32       11.76      3.31 o 
  -2   5   4     1844.22     2172.92     35.33 o 
  -1   5   4      805.02      827.00     17.62 o 
   0   5   4        5.94        7.34      1.84 o 
   1   5   4      127.43      120.49      6.87 o 
   2   5   4       52.58       49.19      8.11 o 
   3   5   4        4.67        3.19      0.93 o 
   4   5   4        4.42        5.88      1.32 o 
   5   5   4       95.92       95.29      5.35 o 
  -6   6   4       65.00       64.18      1.96 o 
  -5   6   4       35.59       35.68      3.22 o 
  -4   6   4      413.34      391.25      8.54 o 
  -3   6   4        4.33        4.82      2.13 o 
  -2   6   4      341.91      375.51     14.89 o 
  -1   6   4       38.96       62.53      5.15 o 
   0   6   4      569.60      662.77     17.11 o 
   1   6   4      820.38      823.50     18.50 o 
   2   6   4        0.36       -2.97      2.97 o 
   3   6   4        0.79       -0.69      0.73 o 
   4   6   4       20.22       18.10      2.06 o 
   5   6   4        8.36        8.45      1.70 o 
  -6   7   4       14.73       12.34      1.12 o 
  -5   7   4      129.85      123.20     10.26 o 
  -4   7   4        0.61        3.32      1.84 o 
  -3   7   4        0.62       -1.71      1.71 o 
  -2   7   4      121.34      113.13      8.40 o 
  -1   7   4     1356.08     1265.55     24.27 o 
   0   7   4       41.91       45.07      4.77 o 
   1   7   4       91.96       99.88      6.61 o 
   2   7   4       45.45       46.81      7.91 o 
   3   7   4       29.62       28.95      2.97 o 
   4   7   4       20.89       21.85      2.22 o 
   5   7   4        3.61        3.82      1.17 o 
  -6   8   4        7.21        9.09      0.93 o 
  -5   8   4      147.54      127.54      7.63 o 
  -4   8   4      632.56      594.96     18.40 o 
  -3   8   4        0.30       -0.32      1.07 o 
  -2   8   4      369.86      403.90     16.70 o 
  -1   8   4      863.44      875.89     21.26 o 
   0   8   4        3.15        6.20      2.01 o 
   1   8   4       19.84       23.93      4.88 o 
   2   8   4      373.28      360.99     22.69 o 
   3   8   4       15.84       15.50      1.82 o 
   4   8   4        2.88        2.17      1.00 o 
   5   8   4      474.52      512.49     10.02 o 
  -6   9   4        0.00        0.72      0.38 o 
  -5   9   4       30.87       26.82      3.40 o 
  -4   9   4       35.30       42.46      4.98 o 
  -3   9   4       22.18       23.11      4.58 o 
  -2   9   4       57.57       61.12      6.82 o 
  -1   9   4       35.93       42.36      4.96 o 
   0   9   4      794.66      846.28     22.23 o 
   1   9   4      101.38      103.31     10.06 o 
   2   9   4        1.25       -1.02      1.45 o 
   3   9   4      221.92      223.74     10.48 o 
   4   9   4       48.83       47.16      3.15 o 
   5   9   4       77.17       74.83      3.80 o 
  -6  10   4       11.97       20.41      1.58 o 
  -5  10   4        2.47        1.18      0.74 o 
  -4  10   4      545.56      509.88     16.33 o 
  -3  10   4       45.60       51.88      4.42 o 
  -2  10   4      296.41      318.29     15.89 o 
  -1  10   4      462.43      495.88     17.25 o 
   0  10   4      143.76      150.40      9.76 o 
   1  10   4       48.08       50.65      7.16 o 
   2  10   4       75.36       95.77      9.31 o 
   3  10   4      279.61      270.38      7.41 o 
   4  10   4        0.08       -0.08      0.74 o 
   5  10   4       80.53       82.52      2.70 o 
  -5  11   4      161.32      163.25      5.08 o 
  -4  11   4       16.49       13.59      2.68 o 
  -3  11   4     1062.32     1086.90     20.42 o 
  -2  11   4       15.09       21.29      4.28 o 
  -1  11   4      490.43      502.01     17.92 o 
   0  11   4       22.76       23.16      4.03 o 
   1  11   4       31.98       31.74      6.23 o 
   2  11   4      109.75      122.75      6.86 o 
   3  11   4        0.16        1.02      0.97 o 
   4  11   4        3.23        3.12      1.37 o 
   5  11   4        0.32        0.00      0.42 o 
  -5  12   4        3.59        2.91      0.83 o 
  -4  12   4        1.58       -1.36      1.36 o 
  -3  12   4       63.98       70.71      3.86 o 
  -2  12   4      305.12      277.56     15.94 o 
  -1  12   4      275.81      280.12     13.99 o 
   0  12   4       73.11       62.28      6.85 o 
   1  12   4      221.46      227.65     16.38 o 
   2  12   4       17.48       20.26      5.25 o 
   3  12   4      121.07      122.35      7.20 o 
   4  12   4        1.90        0.63      1.19 o 
  -5  13   4       83.78       97.73      5.21 o 
  -4  13   4      101.86       99.65      6.41 o 
  -3  13   4       18.69       36.99      4.82 o 
  -2  13   4      143.44      144.35      8.03 o 
  -1  13   4       14.93       21.99      4.19 o 
   0  13   4      137.33      122.93     10.15 o 
   1  13   4      227.69      267.78     12.76 o 
   2  13   4        0.85        0.79      1.90 o 
   3  13   4        6.10        5.75      1.14 o 
   4  13   4        2.38        3.65      1.01 o 
  -5  14   4       54.19       58.00      3.76 o 
  -4  14   4        1.91        1.62      1.28 o 
  -3  14   4        5.90        0.87      1.11 o 
  -2  14   4       14.41       12.78      1.48 o 
  -1  14   4      672.83      703.04     45.64 o 
   0  14   4       93.84      109.60      8.40 o 
   1  14   4      108.02      108.32      3.37 o 
   2  14   4       36.05       30.49      2.34 o 
   3  14   4       68.97       68.59      7.34 o 
   4  14   4      193.14      207.64     15.10 o 
  -5  15   4        0.02       -0.17      0.70 o 
  -4  15   4       12.74       21.07      2.81 o 
  -3  15   4      297.67      303.21     14.30 o 
  -2  15   4      287.81      294.87      7.44 o 
  -1  15   4      138.05      141.69      7.85 o 
   0  15   4      249.50      269.31      7.46 o 
   1  15   4      357.76      360.43     18.11 o 
   2  15   4       20.74       15.53      1.71 o 
   3  15   4        0.29       -0.41      0.90 o 
   4  15   4        0.43        1.59      1.19 o 
  -5  16   4       12.91       13.72      1.60 o 
  -4  16   4        0.41        1.79      1.01 o 
  -3  16   4       38.48       42.42      2.99 o 
  -2  16   4      767.09      817.58     25.27 o 
  -1  16   4      684.63      707.12     10.75 o 
   0  16   4      650.10      685.14     11.59 o 
   1  16   4       38.85       37.32      2.91 o 
   2  16   4      144.25      133.37      4.87 o 
   3  16   4        0.58        1.06      1.28 o 
   4  16   4       72.46       63.97      3.89 o 
  -5  17   4        0.89        2.05      1.03 o 
  -4  17   4      132.26      144.68      6.27 o 
  -3  17   4        9.30        9.52      1.42 o 
  -2  17   4       16.00       16.25      3.04 o 
  -1  17   4      120.77      116.87      4.92 o 
   0  17   4      796.81      762.55     12.75 o 
   1  17   4       45.51       53.80      3.52 o 
   2  17   4       50.07       44.71      2.82 o 
   3  17   4       66.89       67.17      3.18 o 
   4  17   4      119.63      125.18      4.87 o 
  -4  18   4        1.32        2.96      1.13 o 
  -3  18   4       26.23       40.07      3.37 o 
  -2  18   4       13.66       13.38      2.61 o 
  -1  18   4        1.10       -0.14      0.89 o 
   0  18   4        2.87        3.80      1.12 o 
   1  18   4        1.76        0.57      0.76 o 
   2  18   4      288.73      279.03     16.00 o 
   3  18   4       39.29       38.11      2.32 o 
   4  18   4       22.20       21.43      1.82 o 
  -4  19   4        0.01        0.27      0.46 o 
  -3  19   4       42.58       47.79      3.43 o 
  -2  19   4       62.25       55.95      3.43 o 
  -1  19   4       97.04       86.99      4.37 o 
   0  19   4      164.78      153.91      5.96 o 
   1  19   4       56.96       51.17      3.49 o 
   2  19   4        0.02        2.01      0.81 o 
   3  19   4      256.63      264.71      5.61 o 
  -4  20   4        0.55        0.37      0.38 o 
  -3  20   4       71.94       70.65      2.90 o 
  -2  20   4       32.44       33.39      2.61 o 
  -1  20   4       23.50       20.09      2.21 o 
   0  20   4      275.99      271.06      7.92 o 
   1  20   4      117.71      100.98      4.79 o 
   2  20   4       99.69       88.82      5.53 o 
   3  20   4       59.64       59.82      2.46 o 
  -4  21   4        9.11       11.08      1.29 o 
  -3  21   4      120.68      113.25      3.36 o 
  -2  21   4       85.99       75.70      3.64 o 
  -1  21   4       37.15       33.55      2.75 o 
   0  21   4       27.11       26.39      2.49 o 
   1  21   4      377.71      371.08      8.87 o 
   2  21   4        0.16        0.05      0.73 o 
   3  21   4       70.80       74.17      3.48 o 
  -3  22   4        8.03        8.35      1.51 o 
  -2  22   4        0.00       -0.82      0.92 o 
  -1  22   4       58.19       60.73      3.58 o 
   0  22   4       88.99       70.94      3.96 o 
   1  22   4      118.47      115.93      4.80 o 
   2  22   4       31.14       27.30      2.88 o 
  -3  23   4       44.90       51.79      3.18 o 
  -2  23   4       51.13       72.84      4.71 o 
  -1  23   4       22.41       23.67      2.17 o 
   0  23   4       32.02       29.50      2.49 o 
   1  23   4        0.55        1.23      1.07 o 
   2  23   4       19.66       24.20      2.43 o 
  -2  24   4        0.15        1.28      0.91 o 
  -1  24   4        4.33        5.44      1.11 o 
   0  24   4       57.21       64.12      3.36 o 
   1  24   4        2.34        3.76      1.29 o 
   2  24   4        1.04        1.32      0.69 o 
  -2  25   4       39.18       55.54      3.36 o 
  -1  25   4       10.55        8.86      1.79 o 
   0  25   4        9.62       11.05      1.32 o 
   1  25   4        3.06        3.61      1.06 o 
  -1  26   4        9.32       11.11      1.66 o 
   0  26   4       12.23        9.84      1.42 o 
  -6   1   5       29.79       27.52      1.78 o 
  -5   1   5      426.68      381.45      9.02 o 
  -4   1   5      333.50      323.12      7.27 o 
  -3   1   5      141.16      150.18      7.75 o 
  -2   1   5      273.05      322.12      6.99 o 
  -1   1   5       40.20       56.92      3.91 o 
   0   1   5     1331.57     1480.99     25.67 o 
   1   1   5      448.11      535.51     18.47 o 
   2   1   5      376.77      420.98     15.82 o 
   3   1   5      161.07      171.85      4.43 o 
   4   1   5      141.36      144.01      5.41 o 
   5   1   5      107.51      106.23      3.22 o 
  -6   2   5       16.42       13.32      1.28 o 
  -5   2   5       32.61       29.67      2.60 o 
  -4   2   5     1395.23     1312.91     36.32 o 
  -3   2   5       37.18       36.56      3.96 o 
  -2   2   5       71.82       95.37      3.87 o 
  -1   2   5       89.06      125.59      4.79 o 
   0   2   5       41.46       39.50      4.28 o 
   1   2   5      369.74      393.29     21.32 o 
   2   2   5      588.21      638.35     28.25 o 
   3   2   5      864.55      893.42     11.95 o 
   4   2   5       58.06       62.36      3.54 o 
   5   2   5       21.15       23.93      1.61 o 
  -6   3   5       42.22       39.88      2.04 o 
  -5   3   5       22.69       22.58      2.26 o 
  -4   3   5      571.63      538.57     11.22 o 
  -3   3   5      421.67      411.37     12.94 o 
  -2   3   5       68.83       82.51      4.06 o 
  -1   3   5      789.24      886.46     17.01 o 
   0   3   5      253.73      229.09     11.02 o 
   1   3   5        0.09       -0.31      1.24 o 
   2   3   5      785.93      847.06     32.44 o 
   3   3   5      263.43      288.29      5.95 o 
   4   3   5       34.00       34.88      2.19 o 
   5   3   5      128.65      132.78      5.45 o 
  -6   4   5       71.16       63.24      4.89 o 
  -5   4   5       77.40       72.21      3.87 o 
  -4   4   5      229.73      217.86      7.27 o 
  -3   4   5      425.60      451.94     13.70 o 
  -2   4   5       34.55       53.59      4.26 o 
  -1   4   5      689.07      704.23     60.37 o 
   0   4   5       15.70       22.29      2.04 o 
   1   4   5       12.13        6.76      1.83 o 
   2   4   5      155.75      171.94     14.73 o 
   3   4   5      429.07      441.89     11.30 o 
   4   4   5       24.32       26.56      2.42 o 
   5   4   5        3.03        2.88      1.00 o 
  -6   5   5       33.67       34.50      1.70 o 
  -5   5   5       69.05       70.95      4.05 o 
  -4   5   5      603.06      556.18     30.32 o 
  -3   5   5      100.89      104.94      6.58 o 
  -2   5   5        3.68       12.76      2.76 o 
  -1   5   5      151.31      165.54      8.53 o 
   0   5   5       57.91       46.99      5.11 o 
   1   5   5      129.49      127.12      7.80 o 
   2   5   5        2.88        1.96      2.56 o 
   3   5   5       57.63       56.68      3.51 o 
   4   5   5        0.02        0.14      0.75 o 
   5   5   5       34.90       39.71      2.92 o 
  -6   6   5       71.57       68.86      2.60 o 
  -5   6   5       60.44       60.93      6.11 o 
  -4   6   5        5.20        5.98      2.33 o 
  -3   6   5      204.97      195.59     12.58 o 
  -2   6   5       60.80       69.46      6.69 o 
  -1   6   5     3483.69     3767.65     42.35 o 
   0   6   5      118.20      138.25      8.54 o 
   1   6   5       82.25       79.25      6.26 o 
   2   6   5       21.50       17.05      1.87 o 
   3   6   5        3.60        2.85      1.37 o 
   4   6   5        4.84        5.24      1.18 o 
   5   6   5        4.49        5.67      1.15 o 
  -6   7   5       65.51       72.74      2.53 o 
  -5   7   5       12.79        9.33      2.39 o 
  -4   7   5      171.31      154.84      9.84 o 
  -3   7   5      122.27      119.05      6.24 o 
  -2   7   5       29.37       27.65      4.33 o 
  -1   7   5       81.46       89.05      6.78 o 
   0   7   5      534.35      626.69     19.11 o 
   1   7   5       53.63       50.55      5.29 o 
   2   7   5      139.45      163.31      5.50 o 
   3   7   5        6.83        5.71      1.35 o 
   4   7   5       17.58       19.06      2.90 o 
   5   7   5        0.75        2.98      0.98 o 
  -6   8   5        4.11        3.69      0.62 o 
  -5   8   5      113.17      100.68      6.82 o 
  -4   8   5       33.38       28.96      4.41 o 
  -3   8   5      154.88      165.13      7.60 o 
  -2   8   5       48.86       40.99      5.37 o 
  -1   8   5       80.95      103.49      7.61 o 
   0   8   5        0.25       -0.75      1.03 o 
   1   8   5       52.07       44.51      5.01 o 
   2   8   5       32.71       30.89      3.14 o 
   3   8   5       66.19       66.41      3.86 o 
   4   8   5       70.66       76.04      5.51 o 
   5   8   5       54.05       49.57      2.78 o 
  -6   9   5      142.83      149.56      2.95 o 
  -5   9   5      199.90      193.85      8.96 o 
  -4   9   5      211.12      201.67     10.96 o 
  -3   9   5       70.02       84.13      5.51 o 
  -2   9   5        5.92        7.68      2.64 o 
  -1   9   5      267.81      282.61     13.02 o 
   0   9   5        3.12        0.81      1.17 o 
   1   9   5       26.82       33.63      5.06 o 
   2   9   5       12.67       14.81      2.29 o 
   3   9   5      332.45      314.61     11.95 o 
   4   9   5        1.35        0.14      1.06 o 
   5   9   5        0.09        1.07      0.51 o 
  -6  10   5       38.94       37.49      1.98 o 
  -5  10   5        6.09        6.15      1.80 o 
  -4  10   5       98.27       96.23      7.43 o 
  -3  10   5       53.25       50.77      4.40 o 
  -2  10   5       64.62       58.83      6.79 o 
  -1  10   5       11.44       13.07      2.94 o 
   0  10   5      367.77      373.04     16.91 o 
   1  10   5        1.93       -0.58      3.15 o 
   2  10   5      207.44      206.73      8.12 o 
   3  10   5      218.97      202.75      9.57 o 
   4  10   5      130.60      137.92      4.75 o 
  -5  11   5       32.38       28.48      2.14 o 
  -4  11   5       13.68       19.90      3.44 o 
  -3  11   5      556.75      491.73     18.01 o 
  -2  11   5       42.15       34.09      3.37 o 
  -1  11   5        1.27        6.18      2.35 o 
   0  11   5       12.92       14.05      3.61 o 
   1  11   5        0.44        2.44      1.36 o 
   2  11   5      103.96      104.41     11.88 o 
   3  11   5      179.38      169.88      8.64 o 
   4  11   5      209.40      213.77      6.37 o 
  -5  12   5       22.79       27.12      1.94 o 
  -4  12   5      192.14      169.05      8.93 o 
  -3  12   5      187.47      148.15     10.09 o 
  -2  12   5      245.27      236.98     12.95 o 
  -1  12   5      153.56      146.33     10.60 o 
   0  12   5      272.59      293.53     16.29 o 
   1  12   5        1.67       -0.04      0.64 o 
   2  12   5       47.23       49.79      5.12 o 
   3  12   5       17.09       14.76      1.74 o 
   4  12   5      203.91      205.50      8.80 o 
  -5  13   5       24.48       29.13      1.80 o 
  -4  13   5       81.67       77.06      3.95 o 
  -3  13   5       25.65       39.92      5.24 o 
  -2  13   5       92.60      100.51      4.54 o 
  -1  13   5     1141.56     1216.11     19.21 o 
   0  13   5       24.76       29.27      3.24 o 
   1  13   5      244.53      255.03      6.31 o 
   2  13   5        9.16        8.41      1.07 o 
   3  13   5        0.10        0.03      0.57 o 
   4  13   5        0.00        0.69      0.63 o 
  -5  14   5        1.05        0.61      0.70 o 
  -4  14   5        4.93        4.39      1.00 o 
  -3  14   5      748.48      714.99     10.84 o 
  -2  14   5      150.54      147.60      6.20 o 
  -1  14   5      179.19      187.92      5.89 o 
   0  14   5        2.11        0.25      1.11 o 
   1  14   5        0.00        1.03      0.65 o 
   2  14   5      123.65      117.18     10.86 o 
   3  14   5        4.54        3.87      0.92 o 
   4  14   5        1.17        3.01      1.23 o 
  -5  15   5        7.76       11.84      1.49 o 
  -4  15   5       29.36       29.50      3.07 o 
  -3  15   5      145.94      116.44      4.96 o 
  -2  15   5     1641.15     1591.95     20.06 o 
  -1  15   5      424.01      417.76      7.48 o 
   0  15   5        0.01       -0.77      0.77 o 
   1  15   5        2.81        2.08      1.69 o 
   2  15   5        0.18        0.55      0.66 o 
   3  15   5       14.72       12.67      2.22 o 
   4  15   5        9.36        9.02      1.56 o 
  -5  16   5        6.00       10.05      1.19 o 
  -4  16   5       82.58       98.60      5.10 o 
  -3  16   5        5.06        4.86      1.09 o 
  -2  16   5      117.02      124.00      8.54 o 
  -1  16   5       10.62       10.96      1.32 o 
   0  16   5       48.60       48.64      3.29 o 
   1  16   5      297.24      301.74     22.31 o 
   2  16   5       82.75       82.60      3.84 o 
   3  16   5        1.19        1.64      1.09 o 
   4  16   5       72.81       80.09      3.62 o 
  -5  17   5       53.62       61.38      2.45 o 
  -4  17   5       13.49       13.83      1.85 o 
  -3  17   5       54.00       48.59      5.15 o 
  -2  17   5       35.15       29.45      4.22 o 
  -1  17   5       10.08       10.54      1.32 o 
   0  17   5     1297.18     1336.90     19.49 o 
   1  17   5       15.51       12.03      1.79 o 
   2  17   5       18.30       17.22      1.80 o 
   3  17   5        0.37       -0.97      0.97 o 
  -4  18   5       57.79       66.14      3.40 o 
  -3  18   5       26.38       31.68      2.18 o 
  -2  18   5        8.18        9.25      1.51 o 
  -1  18   5      107.10      100.23      4.66 o 
   0  18   5      203.26      207.95      5.53 o 
   1  18   5      299.23      300.70     19.24 o 
   2  18   5      131.61      135.85      4.64 o 
   3  18   5        2.20        2.15      0.98 o 
  -4  19   5       53.26       65.41      2.24 o 
  -3  19   5       69.11       66.22      3.22 o 
  -2  19   5       16.17       19.58      2.76 o 
  -1  19   5       46.90       44.22      3.16 o 
   0  19   5      672.71      683.39     14.22 o 
   1  19   5      528.63      522.28     18.26 o 
   2  19   5       55.95       60.33      2.94 o 
   3  19   5        6.54        5.39      1.20 o 
  -4  20   5        0.00        0.11      0.50 o 
  -3  20   5        5.09        9.56      1.75 o 
  -2  20   5        4.64        7.76      1.28 o 
  -1  20   5      169.18      155.62      5.81 o 
   0  20   5        8.03        5.42      1.00 o 
   1  20   5      353.74      402.89     13.12 o 
   2  20   5        6.59        6.23      1.55 o 
   3  20   5       27.66       26.78      2.06 o 
  -3  21   5      308.37      352.80      8.97 o 
  -2  21   5        4.27        4.93      1.14 o 
  -1  21   5        0.16        0.64      0.69 o 
   0  21   5        0.37        0.47      0.77 o 
   1  21   5       35.12       34.49      2.41 o 
   2  21   5      110.17      116.77      3.72 o 
  -3  22   5        3.13        2.39      1.01 o 
  -2  22   5       23.26       19.63      1.77 o 
  -1  22   5        2.33        1.83      0.89 o 
   0  22   5       12.11        6.92      1.98 o 
   1  22   5      136.57      141.03      6.70 o 
   2  22   5      111.58      120.46      4.91 o 
  -3  23   5       73.97       93.06      3.84 o 
  -2  23   5       15.79       23.77      2.64 o 
  -1  23   5       19.01       23.29      2.04 o 
   0  23   5        7.30        7.40      1.26 o 
   1  23   5      123.71      119.13      5.63 o 
  -2  24   5       40.66       55.42      3.45 o 
  -1  24   5        2.04        2.33      0.76 o 
   0  24   5        0.09       -0.21      0.56 o 
   1  24   5      113.97      118.03      4.97 o 
  -1  25   5       96.21      114.93      4.86 o 
   0  25   5       32.88       36.19      2.39 o 
  -6   0   6        4.35        7.77      1.26 o 
  -5   0   6      423.14      410.56     13.00 o 
  -4   0   6        0.60        1.91      1.36 o 
  -3   0   6      199.50      216.82     10.95 o 
  -2   0   6      617.15      692.85     25.49 o 
  -1   0   6      195.88      194.72     14.38 o 
   0   0   6      822.11      805.15     30.08 o 
   1   0   6        7.48        5.74      2.98 o 
   2   0   6      229.61      239.99      9.30 o 
   3   0   6     2575.99     2743.32     22.86 o 
   4   0   6      550.93      541.54     13.09 o 
  -6   1   6       51.95       56.67      2.26 o 
  -5   1   6       64.31       60.21      3.54 o 
  -4   1   6       37.28       36.02      2.60 o 
  -3   1   6      482.30      493.09     11.66 o 
  -2   1   6       32.04       32.91      3.96 o 
  -1   1   6        7.98        4.69      1.89 o 
   0   1   6        0.18        3.22      1.78 o 
   1   1   6       45.98       60.22      8.32 o 
   2   1   6       46.56       54.94      3.20 o 
   3   1   6      780.83      859.71     11.58 o 
   4   1   6      342.22      328.32      7.18 o 
  -6   2   6       12.64       16.27      1.22 o 
  -5   2   6       54.48       55.03      3.36 o 
  -4   2   6      592.54      532.79      9.81 o 
  -3   2   6       15.02       14.86      1.50 o 
  -2   2   6      471.38      522.81     15.86 o 
  -1   2   6        2.71        0.24      1.00 o 
   0   2   6      384.97      404.51     15.17 o 
   1   2   6        6.87       10.56      3.73 o 
   2   2   6       49.30       56.79      3.08 o 
   3   2   6      378.52      401.74      9.15 o 
   4   2   6       35.26       37.31      2.44 o 
  -6   3   6       65.54       62.64      2.22 o 
  -5   3   6      178.02      169.62      5.75 o 
  -4   3   6       62.55       65.93      3.46 o 
  -3   3   6      206.95      200.28      6.31 o 
  -2   3   6       43.62       40.15      6.41 o 
  -1   3   6        1.34        4.07      2.23 o 
   0   3   6     1451.56     1521.63     41.00 o 
   1   3   6        4.43        7.03      3.00 o 
   2   3   6      296.83      302.74      6.97 o 
   3   3   6      498.27      504.59      9.52 o 
   4   3   6        0.76        1.10      0.65 o 
  -6   4   6       14.79       14.08      1.62 o 
  -5   4   6       16.65       16.97      1.85 o 
  -4   4   6        0.64        1.89      0.85 o 
  -3   4   6      349.81      338.01     12.98 o 
  -2   4   6        0.06       -0.74      0.74 o 
  -1   4   6        0.06        1.41      1.70 o 
   0   4   6      706.01      731.69     28.62 o 
   1   4   6        0.41       11.49      3.79 o 
   2   4   6      546.75      564.81      9.45 o 
   3   4   6      150.00      154.48      5.24 o 
   4   4   6        2.26        2.85      0.92 o 
  -6   5   6       27.86       27.06      2.34 o 
  -5   5   6       37.76       37.20      3.23 o 
  -4   5   6       69.35       69.13      5.47 o 
  -3   5   6     1661.24     1626.15     17.37 o 
  -2   5   6        0.04       -0.09      0.69 o 
  -1   5   6      399.45      425.98     21.47 o 
   0   5   6      273.08      261.33     17.17 o 
   1   5   6       29.85       20.50      4.95 o 
   2   5   6       10.14       13.40      2.55 o 
   3   5   6       94.15      100.85      6.87 o 
   4   5   6        2.95        3.13      0.99 o 
  -6   6   6       97.14      116.55      3.07 o 
  -5   6   6       11.76        9.34      2.32 o 
  -4   6   6       55.70       48.47      5.58 o 
  -3   6   6      282.72      240.25      6.60 o 
  -2   6   6        9.32        9.94      2.77 o 
  -1   6   6      621.77      576.30     25.20 o 
   0   6   6       29.74       30.74      6.03 o 
   1   6   6      143.75      168.09     13.97 o 
   2   6   6      249.30      272.06     10.83 o 
   3   6   6       38.82       44.62      4.77 o 
   4   6   6        4.49        5.80      1.28 o 
  -6   7   6        0.13        0.05      0.37 o 
  -5   7   6        7.56        5.12      1.86 o 
  -4   7   6       78.22       59.81      6.25 o 
  -3   7   6       44.60       48.87      2.60 o 
  -2   7   6        1.58       -0.78      0.86 o 
  -1   7   6      116.52      112.55     20.71 o 
   0   7   6      685.65      627.02     27.35 o 
   1   7   6        0.01       -1.89      2.14 o 
   2   7   6        6.36        6.49      1.29 o 
   3   7   6        8.67        8.69      2.24 o 
   4   7   6       44.58       42.40      2.68 o 
  -6   8   6       27.46       33.79      1.41 o 
  -5   8   6       26.74       31.36      3.82 o 
  -4   8   6       57.24       33.10      4.59 o 
  -3   8   6      405.29      351.26     16.86 o 
  -2   8   6        2.53        6.04      1.75 o 
  -1   8   6      376.04      443.05     16.48 o 
   0   8   6      140.19      143.76     13.40 o 
   1   8   6       37.08       45.09      3.40 o 
   2   8   6        1.76        1.61      0.90 o 
   3   8   6      226.85      228.11      7.00 o 
   4   8   6       48.38       49.67      2.82 o 
  -5   9   6        6.94        5.12      1.71 o 
  -4   9   6       87.91       70.59      6.52 o 
  -3   9   6       41.03       35.03      4.06 o 
  -2   9   6       47.18       44.47      4.26 o 
  -1   9   6       10.72       10.86      2.72 o 
   0   9   6      166.57      156.66     14.33 o 
   1   9   6      550.54      588.45     16.17 o 
   2   9   6        4.81        4.03      1.04 o 
   3   9   6        4.61        3.90      1.33 o 
   4   9   6       44.66       42.76      2.54 o 
  -5  10   6       24.25       33.93      3.43 o 
  -4  10   6        0.36        0.29      1.07 o 
  -3  10   6      486.29      437.19     16.98 o 
  -2  10   6       12.48       12.24      2.02 o 
  -1  10   6      140.60      168.04     11.53 o 
   0  10   6       94.22       70.30      9.80 o 
   1  10   6       21.93       24.29      2.01 o 
   2  10   6       54.05       55.92      3.38 o 
   3  10   6       17.72       16.37      1.90 o 
   4  10   6       89.14       91.64      3.46 o 
  -5  11   6       10.64        6.94      1.09 o 
  -4  11   6      183.91      181.51      9.73 o 
  -3  11   6      179.24      134.84      9.55 o 
  -2  11   6      665.47      618.04     14.47 o 
  -1  11   6        1.90        2.12      0.74 o 
   0  11   6      399.23      414.14     12.93 o 
   1  11   6        3.65        2.91      0.91 o 
   2  11   6        2.05        0.67      0.65 o 
   3  11   6       93.99       85.59      3.99 o 
   4  11   6        9.95        9.36      1.13 o 
  -5  12   6        4.04        2.56      0.70 o 
  -4  12   6       19.17       19.60      3.22 o 
  -3  12   6        1.63        2.69      1.70 o 
  -2  12   6      136.65      143.24     10.17 o 
  -1  12   6      223.82      219.73      6.44 o 
   0  12   6      135.15      135.61      7.75 o 
   1  12   6       35.07       35.87      2.39 o 
   2  12   6       65.30       67.03      3.55 o 
   3  12   6       45.14       44.09      2.76 o 
   4  12   6       52.12       49.65      2.19 o 
  -5  13   6        0.17        1.23      0.48 o 
  -4  13   6       81.51       83.77      3.90 o 
  -3  13   6      222.83      211.13     18.39 o 
  -2  13   6        0.00        0.40      0.89 o 
  -1  13   6      246.11      254.88      7.21 o 
   0  13   6      173.19      187.64      9.45 o 
   1  13   6       37.54       37.24      2.77 o 
   2  13   6      105.09      107.73     10.22 o 
   3  13   6        5.67        4.19      0.93 o 
   4  13   6        6.20        6.81      1.34 o 
  -5  14   6        3.65        5.76      1.06 o 
  -4  14   6       80.89       81.87      3.58 o 
  -3  14   6       33.11       31.59      2.56 o 
  -2  14   6      265.41      237.48      8.15 o 
  -1  14   6        1.22       -0.23      0.63 o 
   0  14   6      571.96      595.26     17.15 o 
   1  14   6       23.73       25.40      2.32 o 
   2  14   6       24.30       23.14      2.07 o 
   3  14   6        4.54        3.62      0.86 o 
  -5  15   6       16.63       19.38      1.50 o 
  -4  15   6        2.65        2.31      1.00 o 
  -3  15   6       15.15       25.35      2.55 o 
  -2  15   6      162.32      158.56      6.57 o 
  -1  15   6      124.75      122.89      4.17 o 
   0  15   6       52.77       57.28      3.77 o 
   1  15   6      155.59      158.72      5.50 o 
   2  15   6      405.25      373.02     11.27 o 
   3  15   6       21.81       20.92      2.49 o 
  -4  16   6       36.03       51.10      3.17 o 
  -3  16   6        3.41        6.11      1.98 o 
  -2  16   6       13.91       15.67      2.69 o 
  -1  16   6      791.52      814.63     14.23 o 
   0  16   6      543.78      549.20     11.57 o 
   1  16   6      739.35      800.04     18.81 o 
   2  16   6       11.69       12.87      1.58 o 
   3  16   6       67.45       66.58      4.07 o 
  -4  17   6        0.80        0.93      0.63 o 
  -3  17   6       72.04       77.53      6.08 o 
  -2  17   6       25.83       21.98      2.79 o 
  -1  17   6       56.28       57.74      2.90 o 
   0  17   6       42.03       39.54      2.43 o 
   1  17   6      324.93      334.38     12.00 o 
   2  17   6       11.68       13.95      1.92 o 
   3  17   6       45.38       45.85      3.08 o 
  -4  18   6       19.40       20.04      1.94 o 
  -3  18   6        3.89        5.26      1.09 o 
  -2  18   6        2.48        4.00      1.30 o 
  -1  18   6        9.91       10.16      1.29 o 
   0  18   6       32.11       33.35      2.22 o 
   1  18   6       40.41       42.89      4.27 o 
   2  18   6       32.63       31.78      2.11 o 
  -4  19   6      103.60      130.55      4.25 o 
  -3  19   6        0.01       -0.31      0.80 o 
  -2  19   6       81.87       94.31      4.20 o 
  -1  19   6       52.24       50.02      2.58 o 
   0  19   6       68.75       69.54      3.08 o 
   1  19   6       74.07       73.35      3.70 o 
   2  19   6      100.06      101.12      5.36 o 
  -3  20   6        0.97        0.62      0.81 o 
  -2  20   6       29.91       27.01      2.21 o 
  -1  20   6       47.58       50.25      3.19 o 
   0  20   6       15.03       15.70      1.48 o 
   1  20   6      196.29      210.02      5.80 o 
   2  20   6       11.54       10.84      1.09 o 
  -3  21   6       16.10       26.14      2.31 o 
  -2  21   6       78.91       80.15      3.50 o 
  -1  21   6      105.38      112.73      4.57 o 
   0  21   6       22.51       24.39      1.66 o 
   1  21   6       46.27       52.05      2.68 o 
   2  21   6      189.25      180.20      5.23 o 
  -3  22   6       16.83       30.89      2.17 o 
  -2  22   6       68.25       81.09      7.66 o 
  -1  22   6       13.11       11.86      1.93 o 
   0  22   6        9.92       11.73      1.35 o 
   1  22   6        0.49        0.65      0.76 o 
  -2  23   6       12.23       12.97      1.65 o 
  -1  23   6       64.51       88.13      3.33 o 
   0  23   6       12.65       11.66      1.76 o 
   1  23   6       22.00       18.30      1.84 o 
  -6   1   7       19.62       30.48      1.35 o 
  -5   1   7       51.94       50.84      3.04 o 
  -4   1   7      562.30      526.78      8.54 o 
  -3   1   7      896.27      845.82     15.44 o 
  -2   1   7      177.48      199.48     10.84 o 
  -1   1   7      133.51      136.64      9.50 o 
   0   1   7       59.09       59.94      6.57 o 
   1   1   7      340.49      353.72      7.58 o 
   2   1   7       91.80       86.20      3.90 o 
   3   1   7       85.28       80.49      3.79 o 
   4   1   7       57.11       56.04      2.58 o 
  -6   2   7       10.77       12.30      1.40 o 
  -5   2   7       35.12       29.06      2.29 o 
  -4   2   7       38.36       35.37      2.89 o 
  -3   2   7      830.09      735.77     29.13 o 
  -2   2   7        1.10        4.62      2.47 o 
  -1   2   7       79.90      102.89      8.17 o 
   0   2   7        8.83        2.36      2.06 o 
   1   2   7       17.29       18.37      1.64 o 
   2   2   7      251.17      237.30      5.41 o 
   3   2   7      299.56      286.24      6.99 o 
   4   2   7      610.04      555.18     10.64 o 
  -6   3   7        0.20       -0.17      0.56 o 
  -5   3   7       23.82       22.57      2.00 o 
  -4   3   7       17.05       20.47      1.96 o 
  -3   3   7      506.77      454.96     12.06 o 
  -2   3   7      528.17      485.77     45.91 o 
  -1   3   7       82.25       81.07     10.09 o 
   0   3   7      721.30      728.13     30.73 o 
   1   3   7       78.82       70.59      2.76 o 
   2   3   7       30.17       30.59      1.99 o 
   3   3   7      363.95      344.23      7.60 o 
   4   3   7        8.06       10.26      1.83 o 
  -6   4   7       15.78       14.77      1.54 o 
  -5   4   7      145.31      135.56      5.91 o 
  -4   4   7       52.64       48.53      2.90 o 
  -3   4   7      118.09       98.31      4.15 o 
  -2   4   7      433.75      438.07      8.00 o 
  -1   4   7       69.37       76.29      9.71 o 
   0   4   7      301.50      263.59     18.33 o 
   1   4   7        1.51        1.60      0.88 o 
   2   4   7        2.51        1.25      0.66 o 
   3   4   7      143.38      146.57      4.15 o 
   4   4   7      156.47      162.35      6.60 o 
  -6   5   7        3.76        5.37      0.65 o 
  -5   5   7       23.36       21.85      3.26 o 
  -4   5   7       27.70       29.68      3.06 o 
  -3   5   7      757.99      632.37     10.51 o 
  -2   5   7        0.73        0.60      0.67 o 
  -1   5   7        0.78       -1.53      1.53 o 
   0   5   7      148.28      153.47     14.26 o 
   1   5   7       38.99       36.04      2.75 o 
   2   5   7      172.02      173.86      6.18 o 
   3   5   7       37.35       37.12      2.85 o 
   4   5   7       19.14       20.27      2.36 o 
  -5   6   7      122.90       99.17      6.51 o 
  -4   6   7      129.67      110.30      5.62 o 
  -3   6   7       78.61       57.20      3.17 o 
  -2   6   7      221.56      206.34      4.88 o 
  -1   6   7       47.13       49.66      4.04 o 
   0   6   7     1316.28     1428.46     58.68 o 
   1   6   7       54.85       56.98      3.93 o 
   2   6   7       38.72       34.09      2.81 o 
   3   6   7        6.41        5.82      1.31 o 
   4   6   7        7.65        4.42      1.24 o 
  -5   7   7       17.84       22.91      3.17 o 
  -4   7   7        0.95        1.99      1.84 o 
  -3   7   7      187.70      176.40      5.46 o 
  -2   7   7      116.12      110.24      4.10 o 
  -1   7   7        6.99        9.44      1.42 o 
   0   7   7       39.33       40.27      7.60 o 
   1   7   7      160.07      167.90      5.54 o 
   2   7   7       29.90       28.04      2.58 o 
   3   7   7       51.94       50.09      3.27 o 
   4   7   7        0.43        0.92      0.88 o 
  -5   8   7        0.50        1.41      0.97 o 
  -4   8   7      214.07      196.31     10.70 o 
  -3   8   7       24.55       25.20      2.11 o 
  -2   8   7      168.92      173.34      5.19 o 
  -1   8   7       35.50       31.82      2.08 o 
   0   8   7        7.41        4.13      3.87 o 
   1   8   7        0.48        1.54      1.20 o 
   2   8   7        0.16       -0.13      2.69 o 
   3   8   7       18.80       19.06      2.06 o 
   4   8   7       99.34       96.06      4.50 o 
  -5   9   7      125.88      128.28      6.55 o 
  -4   9   7      107.63       96.28      7.36 o 
  -3   9   7      347.60      285.78      9.98 o 
  -2   9   7        6.08        2.40      0.76 o 
  -1   9   7        3.53        7.88      1.12 o 
   0   9   7       52.45       52.98      6.11 o 
   1   9   7        6.04        5.91      1.24 o 
   2   9   7        3.47        2.19      0.91 o 
   3   9   7       18.11       15.86      1.78 o 
   4   9   7      100.49       95.68      4.14 o 
  -5  10   7       65.12       62.27      2.79 o 
  -4  10   7       20.16       20.81      3.39 o 
  -3  10   7       55.07       48.65      3.48 o 
  -2  10   7       20.11       16.74      2.17 o 
  -1  10   7       20.84       19.12      1.66 o 
   0  10   7        0.71        1.28      1.58 o 
   1  10   7      129.94      125.46      5.60 o 
   2  10   7        8.57        8.68      1.39 o 
   3  10   7       43.51       46.75      2.83 o 
   4  10   7       79.53       65.66      3.10 o 
  -5  11   7      155.43      181.26      5.12 o 
  -4  11   7       24.20       18.92      3.14 o 
  -3  11   7       21.69       15.06      3.23 o 
  -2  11   7      268.26      242.48     12.18 o 
  -1  11   7        4.01        1.58      0.90 o 
   0  11   7        8.70       10.65      1.57 o 
   1  11   7       24.80       22.51      2.60 o 
   2  11   7       10.93        7.89      1.37 o 
   3  11   7       16.39       14.68      1.59 o 
  -5  12   7       50.07       77.97      5.75 o 
  -4  12   7       51.23       61.02      3.20 o 
  -3  12   7      121.26       81.72      7.37 o 
  -2  12   7      322.34      319.29     13.76 o 
  -1  12   7      278.63      275.27      8.59 o 
   0  12   7       49.29       50.87      2.76 o 
   1  12   7       28.86       32.65      2.50 o 
   2  12   7        0.48       -0.12      0.58 o 
   3  12   7       23.89       22.45      1.84 o 
  -5  13   7        9.36       11.52      1.19 o 
  -4  13   7       60.93       68.96      3.95 o 
  -3  13   7       29.09       24.52      4.12 o 
  -2  13   7       21.99       20.71      3.62 o 
  -1  13   7        3.95        3.87      1.81 o 
   0  13   7      725.91      748.43     13.58 o 
   1  13   7       11.32        9.83      1.42 o 
   2  13   7       98.34      103.85      7.04 o 
   3  13   7        0.00        0.06      0.51 o 
  -4  14   7        6.66        6.54      1.01 o 
  -3  14   7        1.84        0.91      1.18 o 
  -2  14   7      652.11      672.38     56.81 o 
  -1  14   7       33.02       35.68      3.19 o 
   0  14   7      185.97      192.85      6.96 o 
   1  14   7        6.70        8.14      1.39 o 
   2  14   7        4.11        4.11      1.02 o 
   3  14   7       34.80       34.15      1.84 o 
  -4  15   7        0.04        1.00      1.05 o 
  -3  15   7        4.74        6.01      1.31 o 
  -2  15   7       17.21        9.36      1.39 o 
  -1  15   7      809.90      820.98     15.48 o 
   0  15   7      127.76      128.50      5.64 o 
   1  15   7        7.70        9.76      2.31 o 
   2  15   7       10.78       11.79      2.09 o 
  -4  16   7       17.40       26.91      2.21 o 
  -3  16   7      137.81      154.68      4.16 o 
  -2  16   7        1.17        1.58      0.67 o 
  -1  16   7      234.73      247.56      8.05 o 
   0  16   7       17.47       14.69      1.96 o 
   1  16   7      206.31      224.87     15.94 o 
   3  16   7       48.43       48.02      2.99 o 
  -4  17   7       13.83       13.08      1.39 o 
  -3  17   7        5.97        4.53      0.93 o 
  -2  17   7       28.19       26.33      2.26 o 
  -1  17   7       63.03       65.77      4.05 o 
   0  17   7        0.47        0.85      0.86 o 
   1  17   7      611.86      653.77     34.99 o 
   2  17   7       24.65       21.31      2.57 o 
  -3  18   7       24.68       25.70      1.88 o 
  -2  18   7       12.20       12.43      1.52 o 
  -1  18   7        0.13       -0.82      0.82 o 
   0  18   7       81.22       81.43      4.14 o 
   1  18   7       52.87       59.73      3.18 o 
   2  18   7      133.45      142.62      5.91 o 
  -3  19   7       86.93      101.41     10.76 o 
  -2  19   7       99.99       95.54      3.86 o 
  -1  19   7       34.57       35.13      2.65 o 
   0  19   7       50.36       54.53      3.22 o 
   1  19   7      326.30      351.21     10.87 o 
   2  19   7      383.51      391.77      8.66 o 
  -3  20   7        8.01        8.31      1.18 o 
  -2  20   7       10.08        9.22      1.15 o 
  -1  20   7        0.02        2.81      1.07 o 
   0  20   7      114.89      112.70      4.24 o 
   1  20   7       64.38       61.57      2.73 o 
  -2  21   7      224.41      265.70      5.28 o 
   0  21   7        0.24        0.18      0.99 o 
   1  21   7        1.67        1.56      0.78 o 
  -2  22   7        0.83       -0.30      0.48 o 
  -1  22   7        5.88        4.17      1.27 o 
  -1  23   7       12.64       15.94      1.74 o 
  -5   0   8       37.79       47.35      3.68 o 
  -4   0   8      112.54      124.40      5.65 o 
  -3   0   8       54.14       52.28      5.54 o 
  -2   0   8        3.51        6.51      5.58 o 
  -1   0   8      241.50      257.22     21.04 o 
   0   0   8       17.96       18.99      2.83 o 
   1   0   8       86.45       76.54      5.24 o 
   2   0   8       29.70       24.01      3.08 o 
   3   0   8      111.73       94.62      5.37 o 
  -5   1   8       71.80       76.72      3.29 o 
  -4   1   8      103.41      102.42      3.61 o 
  -3   1   8        2.10        0.86      0.86 o 
  -2   1   8      501.56      485.95     11.36 o 
  -1   1   8       27.79       25.83      1.88 o 
   0   1   8        0.00       -0.54      0.54 o 
   1   1   8        1.02        2.40      0.81 o 
   2   1   8        1.87        3.32      0.89 o 
   3   1   8        4.55        3.81      0.93 o 
   4   1   8      276.80      234.23      5.70 o 
  -5   2   8       11.54       13.26      1.40 o 
  -4   2   8       17.39       17.24      1.73 o 
  -3   2   8      404.59      334.38     15.78 o 
  -2   2   8        1.79        2.38      1.18 o 
  -1   2   8      133.13      132.42      4.16 o 
   0   2   8       12.89        7.41      1.18 o 
   1   2   8       66.61       54.94      3.23 o 
   2   2   8        0.71       -0.21      0.62 o 
   3   2   8        2.55        2.97      0.82 o 
   4   2   8      110.42      101.86      3.95 o 
  -5   3   8       93.71       92.61      4.82 o 
  -4   3   8      163.13      163.24      7.01 o 
  -3   3   8        7.26        6.27      1.47 o 
  -2   3   8      202.21      179.09      5.94 o 
  -1   3   8      122.19      113.67      3.88 o 
   0   3   8        1.41        0.43      0.75 o 
   1   3   8      456.31      421.76      8.85 o 
   2   3   8        1.21       -0.32      0.92 o 
   3   3   8       32.32       27.79      2.04 o 
   4   3   8      168.30      147.56      4.81 o 
  -5   4   8       20.54       21.15      2.82 o 
  -4   4   8       68.46       63.72      4.23 o 
  -3   4   8       26.30       23.42      2.57 o 
  -2   4   8      684.90      647.70      9.00 o 
  -1   4   8        0.78        1.71      0.66 o 
   0   4   8       17.68       18.44      1.50 o 
   1   4   8      467.72      458.21     12.08 o 
   2   4   8        1.36        0.19      0.50 o 
   3   4   8      247.13      230.63      8.97 o 
   4   4   8       84.06       82.14      3.62 o 
  -5   5   8       84.13       67.90      4.88 o 
  -4   5   8       57.56       58.75      6.24 o 
  -3   5   8       28.91       22.89      2.04 o 
  -2   5   8     1104.30     1025.32     11.92 o 
  -1   5   8       11.98       16.14      2.01 o 
   0   5   8       20.64       26.72      2.32 o 
   1   5   8      176.81      166.96      8.55 o 
   2   5   8       20.66       15.49      2.70 o 
   3   5   8        5.59        4.81      1.50 o 
   4   5   8       88.23       83.30      3.56 o 
  -5   6   8       89.53       89.72      5.48 o 
  -4   6   8        0.01       -0.13      1.33 o 
  -3   6   8       65.85       59.26      3.20 o 
  -2   6   8      137.94      110.63      3.74 o 
  -1   6   8       33.22       29.11      2.05 o 
   0   6   8      414.64      422.44      9.95 o 
   1   6   8       26.29       19.04      3.05 o 
   2   6   8       26.67       26.64      3.41 o 
   3   6   8       86.84       82.90      5.30 o 
  -5   7   8        0.03       -0.22      0.89 o 
  -4   7   8        0.28        2.45      1.56 o 
  -3   7   8       60.91       48.69      2.86 o 
  -2   7   8       56.76       58.26      3.34 o 
  -1   7   8        4.50        4.96      1.33 o 
   0   7   8       46.27       41.31      3.13 o 
   1   7   8      202.84      190.12      9.17 o 
   2   7   8        1.12        1.53      1.08 o 
   3   7   8        1.34        0.85      0.75 o 
  -5   8   8       49.38       66.00      4.38 o 
  -4   8   8       66.22       68.29      6.00 o 
  -3   8   8        0.72       -0.23      0.63 o 
  -2   8   8       87.72       75.35      3.77 o 
  -1   8   8        1.63        2.65      0.98 o 
   0   8   8      114.66      110.62      5.21 o 
   1   8   8       21.78       26.02      3.39 o 
   2   8   8       42.28       41.13      4.01 o 
   3   8   8        0.84       -0.08      0.49 o 
  -5   9   8       38.12       46.92      3.17 o 
  -4   9   8       23.21       20.20      3.31 o 
  -3   9   8       90.90       67.59      4.15 o 
  -2   9   8       52.49       52.25      3.14 o 
  -1   9   8      106.93      111.13      5.44 o 
   0   9   8       86.90       75.45      4.31 o 
   1   9   8      127.88      123.33      7.17 o 
   2   9   8      254.25      239.47      9.36 o 
   3   9   8        0.48       -0.14      0.50 o 
  -5  10   8       33.91       49.23      1.98 o 
  -4  10   8        6.77        5.30      1.84 o 
  -3  10   8        0.32       -0.13      0.69 o 
  -2  10   8      202.86      188.83      5.89 o 
  -1  10   8       45.90       42.05      3.39 o 
   0  10   8       93.21      103.93      5.02 o 
   1  10   8        0.53        2.65      1.24 o 
   2  10   8        0.60       -0.45      0.77 o 
   3  10   8       42.87       41.81      2.26 o 
  -5  11   8        8.62        7.26      1.15 o 
  -4  11   8        0.88       -0.01      1.06 o 
  -3  11   8      128.17      113.73      5.02 o 
  -2  11   8      351.34      319.94      7.54 o 
  -1  11   8      198.90      195.23      7.08 o 
   0  11   8       17.54       15.84      2.00 o 
   1  11   8      198.87      200.42      8.82 o 
   2  11   8        5.10        5.38      1.49 o 
   3  11   8        0.21        0.74      0.48 o 
  -4  12   8        0.08       -0.16      0.83 o 
  -3  12   8       31.79       25.02      4.06 o 
  -2  12   8        2.93       -0.60      1.77 o 
  -1  12   8      175.65      183.50      6.70 o 
   0  12   8       41.47       44.74      2.62 o 
   1  12   8       36.72       31.15      2.69 o 
   2  12   8       13.86       14.22      2.06 o 
   3  12   8       13.00       12.72      1.12 o 
  -4  13   8        1.34        2.18      1.13 o 
  -3  13   8       66.49       60.47      5.95 o 
  -2  13   8      356.36      348.68     10.16 o 
  -1  13   8       47.47       43.38      5.02 o 
   0  13   8      279.41      298.87      6.58 o 
   1  13   8      241.71      247.04      6.82 o 
   2  13   8       14.07       13.95      1.49 o 
   3  13   8       48.82       48.36      2.84 o 
  -4  14   8       16.03       23.65      2.28 o 
  -3  14   8       60.83       64.85      5.86 o 
  -2  14   8       30.16       32.73      3.11 o 
  -1  14   8      391.01      406.21     14.82 o 
   0  14   8        1.70        2.28      0.94 o 
   1  14   8      325.50      334.32      9.05 o 
   2  14   8        0.57        0.33      0.46 o 
  -4  15   8        3.80        4.38      1.30 o 
  -3  15   8        7.47        7.93      1.31 o 
  -2  15   8        2.10        4.72      1.92 o 
  -1  15   8       21.21       23.29      3.56 o 
   0  15   8       28.23       29.14      2.60 o 
   1  15   8       16.86       20.01      2.97 o 
   2  15   8       25.20       26.46      2.79 o 
  -3  16   8       71.44       88.51      3.77 o 
  -2  16   8        1.75        3.43      1.60 o 
  -1  16   8        0.49        2.23      1.30 o 
   0  16   8      494.71      559.85     23.22 o 
   1  16   8      305.49      305.52     10.28 o 
   2  16   8      581.59      599.86     11.82 o 
  -3  17   8        7.17        6.78      1.63 o 
  -2  17   8       10.85       13.69      2.72 o 
  -1  17   8       70.93       71.00      5.44 o 
   0  17   8      107.11      107.97      6.50 o 
   1  17   8       16.59       18.95      2.55 o 
   2  17   8      109.26      108.24      4.58 o 
  -2  18   8        4.47       10.05      2.13 o 
  -1  18   8        1.58        3.86      1.39 o 
   0  18   8       20.35       21.74      2.74 o 
   1  18   8       70.33       76.17      4.51 o 
  -2  19   8        3.99        3.03      1.32 o 
  -1  19   8       58.40       69.26      3.34 o 
   0  19   8       27.62       29.25      2.91 o 
   1  19   8       14.88       13.02      1.70 o 
  -2  20   8        5.04        5.40      1.30 o 
  -1  20   8        3.07        2.81      1.13 o 
   0  20   8       46.58       47.50      3.13 o 
  -1  21   8       23.78       22.22      2.25 o 
   0  21   8       81.65       88.91      4.02 o 
  -5   1   9       54.13       77.12      2.56 o 
  -4   1   9       43.15       46.37      2.52 o 
  -3   1   9      372.57      323.84      9.22 o 
  -2   1   9      915.88      869.09     15.30 o 
  -1   1   9       72.53       68.29      4.13 o 
   0   1   9       29.51       23.75      2.30 o 
   1   1   9       15.21       12.67      1.63 o 
   2   1   9       91.11       83.77      3.71 o 
   3   1   9       10.74        9.46      1.05 o 
  -5   2   9       36.88       46.99      3.21 o 
  -4   2   9       65.99       61.71      3.32 o 
  -3   2   9      218.29      179.83      8.94 o 
  -2   2   9      250.09      224.34      7.80 o 
  -1   2   9        1.76        2.00      0.97 o 
   0   2   9       79.66       76.07      4.10 o 
   1   2   9       42.32       42.13      3.61 o 
   2   2   9       17.15       14.27      1.56 o 
   3   2   9       98.68       93.32      4.38 o 
  -5   3   9        0.35        3.65      1.18 o 
  -4   3   9        7.70        7.06      1.46 o 
  -3   3   9        1.93        1.01      0.83 o 
  -2   3   9      456.30      397.06     20.61 o 
  -1   3   9      498.78      468.66      9.21 o 
   0   3   9       38.29       34.14      2.23 o 
   1   3   9      358.64      324.32      7.87 o 
   2   3   9       24.91       22.89      2.17 o 
   3   3   9       58.31       56.07      3.75 o 
  -5   4   9       21.98       27.02      2.58 o 
  -4   4   9      155.53      144.81      5.78 o 
  -3   4   9       25.00       17.38      2.21 o 
  -2   4   9        8.21        6.71      1.13 o 
  -1   4   9      226.34      227.40      6.05 o 
   0   4   9       46.13       47.92      2.64 o 
   1   4   9      137.31      121.80      4.81 o 
   2   4   9        0.92        0.98      1.12 o 
   3   4   9        2.81        3.66      1.15 o 
  -5   5   9        2.95        5.55      1.20 o 
  -4   5   9        4.68        6.10      1.34 o 
  -3   5   9        0.89       -0.75      0.75 o 
  -2   5   9      480.27      445.52     12.53 o 
  -1   5   9       15.83       14.21      1.58 o 
   0   5   9        0.67        1.70      1.02 o 
   1   5   9       57.97       64.24      3.65 o 
   2   5   9       31.95       30.53      3.46 o 
   3   5   9      157.63      166.62      6.35 o 
  -5   6   9        0.72        5.44      1.32 o 
  -4   6   9      120.15      103.44      6.80 o 
  -3   6   9      139.01      124.89      5.28 o 
  -2   6   9      288.38      260.40      9.23 o 
  -1   6   9      148.40      147.36      6.31 o 
   0   6   9        8.67        8.93      1.62 o 
   1   6   9      280.04      282.03      7.63 o 
   2   6   9       48.59       43.06      4.01 o 
   3   6   9        8.62        7.31      1.42 o 
  -5   7   9        1.01        0.43      0.66 o 
  -4   7   9        0.46        1.04      1.16 o 
  -3   7   9        0.39       -0.29      0.66 o 
  -2   7   9       73.00       73.33      3.65 o 
  -1   7   9      114.20      118.45      4.98 o 
   0   7   9       41.66       40.88      3.21 o 
   1   7   9       91.40       86.73      4.29 o 
   2   7   9       71.88       73.75      5.42 o 
   3   7   9        6.52        7.61      1.39 o 
  -5   8   9      105.79      127.31      4.71 o 
  -4   8   9        4.92        3.91      1.66 o 
  -3   8   9      220.49      195.27      6.78 o 
  -2   8   9       34.99       32.90      2.46 o 
  -1   8   9       41.26       43.52      2.76 o 
   0   8   9        8.17        5.77      1.33 o 
   1   8   9        3.30        4.46      1.15 o 
   2   8   9        0.11        1.47      0.99 o 
   3   8   9       16.02       14.55      1.74 o 
  -5   9   9      143.15      220.20      5.50 o 
  -4   9   9       68.51       74.96      5.42 o 
  -3   9   9       21.21       18.31      2.09 o 
  -2   9   9      311.63      289.50      7.12 o 
  -1   9   9       71.46       73.92      3.57 o 
   0   9   9        0.00        0.12      0.72 o 
   1   9   9       15.34       15.04      1.83 o 
   2   9   9        8.15       14.18      1.61 o 
   3   9   9       10.33        9.85      1.29 o 
  -4  10   9       50.28       45.68      4.04 o 
  -3  10   9       25.62       24.70      2.28 o 
  -2  10   9        7.13        5.50      1.11 o 
  -1  10   9        2.99        2.91      0.89 o 
   0  10   9        7.47        5.37      1.28 o 
   1  10   9        7.60        8.69      1.89 o 
   2  10   9       18.29       18.42      1.65 o 
  -4  11   9      211.35      255.01      8.78 o 
  -3  11   9       20.00       16.96      1.83 o 
  -2  11   9       36.77       32.98      2.71 o 
  -1  11   9       43.96       43.87      2.72 o 
   0  11   9       25.71       25.14      2.50 o 
   1  11   9        0.07        0.53      0.62 o 
   2  11   9       34.54       33.02      2.10 o 
  -4  12   9       26.96       45.90      3.44 o 
  -3  12   9       45.38       48.41      4.84 o 
  -2  12   9       28.14       22.35      2.15 o 
  -1  12   9      189.23      198.62      5.60 o 
   0  12   9       92.95       94.80      4.51 o 
   1  12   9       14.23       15.29      1.67 o 
   2  12   9        2.28        0.93      0.50 o 
  -4  13   9        0.60       -0.05      0.56 o 
  -3  13   9       68.49       78.79      5.87 o 
  -2  13   9        2.46        1.98      1.34 o 
  -1  13   9        6.79        8.23      1.21 o 
   0  13   9       19.55       20.65      2.10 o 
   1  13   9      343.90      371.27      7.51 o 
   2  13   9        0.35        1.77      0.53 o 
  -3  14   9       15.66       15.95      2.49 o 
  -2  14   9        1.40        0.65      1.05 o 
  -1  14   9      396.06      430.96     10.06 o 
   0  14   9        5.18        5.40      1.68 o 
   1  14   9      205.26      221.32      5.32 o 
   2  14   9        8.54        8.15      1.32 o 
  -3  15   9        5.36        3.27      1.10 o 
  -2  15   9        1.17        1.07      1.16 o 
  -1  15   9        6.11        8.37      1.45 o 
   0  15   9      254.93      275.76     10.27 o 
   1  15   9       48.51       51.55      3.92 o 
  -3  16   9        9.10        9.02      1.28 o 
  -2  16   9      110.58      124.21      6.91 o 
  -1  16   9        8.90        8.03      1.33 o 
   0  16   9      146.81      159.68     10.01 o 
   1  16   9        7.96        8.83      1.62 o 
  -2  17   9        1.37        2.24      1.04 o 
  -1  17   9       14.83       16.89      1.88 o 
   0  17   9       71.92       78.77      3.30 o 
   1  17   9       12.51       13.15      1.65 o 
  -2  18   9        5.09        4.55      1.19 o 
  -1  18   9        1.84       -0.40      0.75 o 
   0  18   9        1.23        2.18      0.53 o 
  -2  19   9       87.80       91.81      4.01 o 
  -1  19   9       98.99       93.37      4.34 o 
  -4   0  10       90.37      111.45      5.17 o 
  -3   0  10        0.49        0.43      0.87 o 
  -2   0  10       90.98       85.94      6.55 o 
  -1   0  10       40.44       39.11      4.44 o 
   0   0  10      129.85      117.32      7.09 o 
   1   0  10        0.13       -0.32      0.79 o 
   2   0  10        0.22        1.15      0.79 o 
  -4   1  10       79.78       92.56      4.98 o 
  -3   1  10       69.73       67.77      3.19 o 
  -2   1  10       19.79       19.49      2.24 o 
  -1   1  10      267.55      250.26      7.75 o 
   0   1  10       24.29       22.46      2.25 o 
   1   1  10        8.67        5.22      1.06 o 
   2   1  10        0.02       -0.64      0.98 o 
  -4   2  10        9.17        9.70      1.82 o 
  -3   2  10        0.78        0.69      0.77 o 
  -2   2  10      155.63      144.51      5.94 o 
  -1   2  10        1.82        1.68      0.89 o 
   0   2  10        2.58        2.73      0.93 o 
   1   2  10       16.06       13.69      1.60 o 
   2   2  10       13.20       11.68      1.25 o 
  -4   3  10      103.30      104.60      5.68 o 
  -3   3  10       59.74       48.00      3.28 o 
  -2   3  10        1.57        1.88      1.03 o 
  -1   3  10      224.93      207.43      7.00 o 
   0   3  10      154.20      143.43      5.76 o 
   1   3  10        0.88        0.75      0.81 o 
   2   3  10       96.84       97.53      5.26 o 
  -4   4  10       32.18       37.31      3.53 o 
  -3   4  10       77.26       72.97      3.93 o 
  -2   4  10       42.76       38.18      2.97 o 
  -1   4  10      594.81      580.10      9.24 o 
   0   4  10        1.81        2.07      0.87 o 
   1   4  10       47.78       46.12      2.78 o 
   2   4  10      253.63      248.56      8.38 o 
  -4   5  10      103.54      107.03      5.89 o 
  -3   5  10       73.41       74.88      3.83 o 
  -2   5  10        0.60       -0.43      0.70 o 
  -1   5  10      416.81      416.92      7.83 o 
   0   5  10        2.02        1.30      1.09 o 
   1   5  10        0.00        1.23      1.12 o 
   2   5  10      138.13      143.74      6.33 o 
  -4   6  10       37.06       40.62      3.71 o 
  -3   6  10        3.64        3.09      0.90 o 
  -2   6  10       50.79       47.94      4.11 o 
  -1   6  10       88.91       89.33      4.72 o 
   0   6  10       92.51       88.75      4.40 o 
   1   6  10      151.33      153.54      7.65 o 
   2   6  10       15.89       14.06      2.01 o 
  -4   7  10        0.37        1.30      1.00 o 
  -3   7  10       19.26       22.85      3.06 o 
  -2   7  10       75.65       75.51      4.04 o 
  -1   7  10        6.14        6.80      1.44 o 
   0   7  10        4.67        5.29      1.27 o 
   1   7  10        2.98        3.64      0.95 o 
   2   7  10       53.70       52.30      3.68 o 
  -4   8  10       38.09       57.94      4.09 o 
  -3   8  10       79.11       77.62      5.25 o 
  -2   8  10       11.20       13.74      2.35 o 
  -1   8  10        3.80        4.50      1.19 o 
   0   8  10        0.08       -0.24      0.97 o 
   1   8  10       23.70       22.14      1.95 o 
   2   8  10        1.46        3.07      0.99 o 
  -4   9  10        6.80       11.60      1.94 o 
  -3   9  10       18.79       16.65      2.41 o 
  -2   9  10       45.34       38.27      2.78 o 
  -1   9  10       51.24       58.42      3.71 o 
   0   9  10       81.58       88.42      4.28 o 
   1   9  10       59.28       55.33      3.60 o 
   2   9  10       45.55       42.42      2.95 o 
  -4  10  10       53.50       82.59      4.24 o 
  -3  10  10        1.95        3.13      1.09 o 
  -2  10  10        0.00       -0.13      1.05 o 
  -1  10  10       11.03        8.97      1.19 o 
   0  10  10       11.63       11.09      1.54 o 
   1  10  10       93.68      102.45      5.15 o 
   2  10  10       27.99       27.08      2.10 o 
  -4  11  10       23.70       29.15      2.27 o 
  -3  11  10        0.46        2.98      0.97 o 
  -2  11  10       48.05       52.16      2.98 o 
  -1  11  10      301.59      330.59      6.42 o 
   0  11  10       27.71       29.58      2.35 o 
   1  11  10       19.15       18.99      1.62 o 
  -3  12  10        0.58        0.56      0.84 o 
  -2  12  10       25.29       22.99      1.88 o 
  -1  12  10        4.75        6.32      0.99 o 
   0  12  10      173.90      186.11      5.41 o 
   1  12  10        0.31        0.02      0.62 o 
  -3  13  10        0.33        0.58      0.70 o 
  -2  13  10       53.46       52.45      4.18 o 
  -1  13  10      345.29      378.67      6.00 o 
   0  13  10       91.94       99.17      5.27 o 
   1  13  10      157.42      171.14      6.18 o 
  -3  14  10       48.05       50.61      2.97 o 
  -2  14  10       35.87       40.17      3.48 o 
  -1  14  10        1.38        2.32      1.11 o 
   0  14  10      206.78      233.46      8.21 o 
   1  14  10        2.42        3.41      0.91 o 
  -2  15  10        6.16        6.84      1.29 o 
  -1  15  10        0.01        0.80      0.60 o 
   0  15  10        2.18        1.95      0.98 o 
  -1  16  10        0.10       -0.66      0.66 o 
   0  16  10        1.41        0.46      0.60 o 
  -3   1  11       17.40       20.04      1.44 o 
  -2   1  11      129.44      117.36      4.69 o 
  -1   1  11      571.87      550.87     10.28 o 
   0   1  11       21.42       21.38      1.95 o 
   1   1  11        0.39        0.21      0.51 o 
  -3   2  11       69.52       66.13      2.58 o 
  -2   2  11      245.39      213.80      6.22 o 
  -1   2  11       52.79       52.23      3.19 o 
   0   2  11        0.70       -0.21      0.85 o 
   1   2  11       29.13       32.36      1.96 o 
  -3   3  11        2.03        1.06      0.49 o 
  -2   3  11       55.61       53.25      3.09 o 
  -1   3  11      332.65      329.98      9.71 o 
   0   3  11      346.11      339.85      7.29 o 
   1   3  11        3.19        3.19      1.23 o 
  -3   4  11       98.94       94.18      3.03 o 
  -2   4  11       10.71        8.39      1.28 o 
  -1   4  11        8.79        8.13      1.31 o 
   0   4  11       89.85       90.12      3.62 o 
   1   4  11       25.86       24.45      2.70 o 
  -3   5  11        0.40        0.68      0.71 o 
  -2   5  11       41.88       41.90      2.56 o 
  -1   5  11      118.16      130.40      7.49 o 
   0   5  11       38.56       39.05      3.93 o 
   1   5  11        2.35        1.81      0.99 o 
  -3   6  11       89.01       95.86      3.83 o 
  -2   6  11       64.81       64.03      4.93 o 
  -1   6  11      262.26      289.62     10.96 o 
   0   6  11      100.32      114.27      6.47 o 
   1   6  11        1.12       -0.29      0.74 o 
  -3   7  11        0.17        0.17      0.66 o 
  -2   7  11        1.57        2.34      1.24 o 
  -1   7  11        5.44        6.89      1.81 o 
   0   7  11       42.95       45.55      4.03 o 
   1   7  11       31.68       31.57      2.82 o 
  -3   8  11       18.98       20.91      1.69 o 
  -2   8  11      142.76      133.67      6.41 o 
  -1   8  11       54.70       62.14      4.74 o 
   0   8  11        0.00        0.99      0.94 o 
   1   8  11        0.01       -0.55      0.66 o 
  -3   9  11       13.52       13.31      1.79 o 
  -2   9  11        0.44       -0.39      0.78 o 
  -1   9  11      157.75      163.31      7.09 o 
   0   9  11       65.55       77.18      4.62 o 
   1   9  11        2.30        2.41      0.83 o 
  -3  10  11       19.95       15.68      1.96 o 
  -2  10  11        9.34        7.12      1.38 o 
  -1  10  11        0.41        1.08      0.81 o 
   0  10  11        3.33        3.22      1.04 o 
  -3  11  11      165.43      188.50      5.76 o 
  -2  11  11       21.71       18.24      1.75 o 
  -1  11  11       35.42       31.15      2.51 o 
   0  11  11        2.21        0.91      0.63 o 
  -2   0  12       18.62       17.17      2.01 o 
  -1   0  12       30.08       28.10      2.54 o 
   0   0  12       69.71       64.50      3.39 o 
  -3   1  12       66.08       74.32      3.72 o 
  -2   1  12       11.89       10.81      1.12 o 
  -1   1  12       59.33       55.85      2.46 o 
   0   1  12       83.09       75.94      3.54 o 
  -3   2  12        4.99        4.29      1.05 o 
  -2   2  12        1.61        1.61      0.56 o 
  -1   2  12       26.14       24.28      1.62 o 
   0   2  12        9.25        8.15      1.44 o 
  -3   3  12       91.66       99.42      4.35 o 
  -2   3  12        5.71        6.91      0.90 o 
  -1   3  12        5.90        5.01      0.75 o 
   0   3  12      182.98      203.48      6.54 o 
  -3   4  12       28.19       34.86      2.51 o 
  -2   4  12       28.37       30.96      2.79 o 
  -1   4  12       11.58       11.02      1.78 o 
   0   4  12      286.59      302.21      7.96 o 
  -2   5  12       69.75       79.63      4.31 o 
  -1   5  12       10.71       10.72      1.72 o 
   0   5  12      128.17      144.33      5.41 o 
  -2   6  12        5.31        7.00      1.32 o 
  -1   6  12       28.13       30.34      2.64 o 
   0   6  12       63.06       65.42      3.46 o 
  -2   7  12       42.60       49.90      2.99 o 
  -1   7  12       73.42       75.55      3.83 o 
  -1   8  12        8.52        8.30      1.21 o 
                                                 
